# Supplementary material for: Crystal structure of (Z)-2-(1-benzyl-2-oxoindolin-3-yl­idene)-N-phenyl­hydra­zine-1-carbo­thio­amide
Source: Acta Crystallogr E Crystallogr Commun. 2015 Feb 7;71(Pt 3):o160–1. doi: 10.1107/S2056989015002248 (PMC4350691; doi:10.1107/S2056989015002248)
Supplement: Supplementary file 1 [file e-71-0o160-sup1.cif]

##############################################################################
#                                                                            #
# This CIF contains the data in a paper accepted for publication in          #
# Acta Crystallographica Section E. It conforms to the requirements of       #
# Notes for Authors for Acta Crystallographica Section E, and has been       #
# peer reviewed under the auspices of the IUCr Commission on Journals.       #
#                                                                            #
# Full details of the Crystallographic Information File format               #
# are given in the paper "The Crystallographic Information File (CIF):       #
# a New Standard Archive File for Crystallography" by S. R. Hall, F. H.      #
# Allen and I. D. Brown [Acta Cryst. (1991), A47, 655-685].                  #
#                                                                            #
# The current version of the core CIF dictionary is obtainable from          #
# ftp://ftp.iucr.org/pub/cif_core.dic.                                       #
#                                                                            #
# Software is freely available for graphical display of the structure(s)     #
# in this CIF. For information consult the CIF software page                 #
# http://www.iucr.org/resources/cif/software.                                #
#                                                                            #
# This file may be used for bona fide research purposes within the           #
# scientific community so long as proper attribution is given to the journal # 
# article from which it was obtained.                                        #
#                                                                            #
##############################################################################
data_global
_audit_creation_method     SHELXL-97
_journal_date_recd_electronic     2015-01-16
_journal_date_accepted     2015-02-03
_journal_name_full     'Acta Crystallographica, Section E'
_journal_year     2015
_journal_volume     71
_journal_issue      3
_journal_page_first     o160
_journal_page_last     o161
_journal_paper_category     HO
_journal_paper_doi     10.1107/S2056989015002248
_journal_coeditor_code     SU5069
_publ_contact_author_name     'A. Subbiah Pandi'
_publ_contact_author_address
;
Department of Physics
Presidency College
Chennai 600 005
India
;
_publ_contact_author_email     'aspandian59@gmail.com'
_publ_contact_author_fax     '044 091 2854 4894'
_publ_contact_author_phone     '044 091 24471061'
_publ_section_title
;\
Crystal structure of
(<i>Z</i>)-2-(1-benzyl-2-oxoindolin-3-ylidene)-<i>N</i>-phenylhydrazine-1-\
carbothioamide
;
loop_
    _publ_author_name
    _publ_author_address
    'G. Vimala'
;
Department of Physics
Presidency College (Autonomous)
Chennai 600 005
India
;
    'J. Haribabu'
;
Department of Chemistry
National Institute of Technology
Trichy 620 015
India
;
    'R. Karvembu'
;
Department of Chemistry
National Institute of Technology
Trichy 620 015
India
;
    'B. V. N. Phani Kumar'
;
Chemical Physics Laboratory
Central Leather Research Institute
Adyar
Chennai 600 020
India
;
    'A. SubbiahPandi'
;
Department of Physics
Presidency College (Autonomous)
Chennai 600 005
India
;
_publ_section_synopsis     .
data_I
_database_code_depnum_ccdc_archive 'CCDC 1046916'
_audit_creation_method     SHELXL-97
_chemical_name_systematic
;\
(<i>Z</i>)-2-(1-Benzyl-2-oxoindolin-3-ylidene)-<i>N</i>-phenylhydrazine-1-\
carbothioamide
;
_chemical_name_common     ?
_chemical_formula_moiety     'C22 H18 N4 O S'
_chemical_formula_sum     'C22 H18 N4 O S'
_chemical_formula_iupac     'C22 H18 N4 O S'
_chemical_formula_weight     386.46
_chemical_melting_point     ?
_symmetry_cell_setting     triclinic
_symmetry_space_group_name_H-M     'P -1'
_symmetry_space_group_name_Hall     '-P 1'
loop_
    _symmetry_equiv_pos_as_xyz
    'x, y, z'
    '-x, -y, -z'
_cell_length_a     11.2426(3)
_cell_length_b     11.4899(3)
_cell_length_c     30.3720(9)
_cell_angle_alpha     79.1210(10)
_cell_angle_beta     88.628(2)
_cell_angle_gamma     81.8500(10)
_cell_volume     3813.91(18)
_cell_formula_units_Z     8
_cell_measurement_reflns_used     6770
_cell_measurement_theta_min     2.28
_cell_measurement_theta_max     26.52
_cell_measurement_temperature     293(2)
_exptl_crystal_description     block
_exptl_crystal_colour     colourless
_exptl_crystal_size_max     0.35
_exptl_crystal_size_mid     0.30
_exptl_crystal_size_min     0.30
_exptl_crystal_density_diffrn     1.346
_exptl_crystal_density_meas     ?
_exptl_crystal_density_method     'not measured'
_exptl_crystal_F_000     1616
_exptl_absorpt_coefficient_mu     0.190
_exptl_absorpt_correction_type     multi-scan
_exptl_absorpt_process_details
;
(SADABS; Bruker, 2004)
;
_exptl_absorpt_correction_T_min     0.9364
_exptl_absorpt_correction_T_max     0.9451
_exptl_special_details     ?
_diffrn_ambient_temperature     293(2)
_diffrn_radiation_type     MoK\a
_diffrn_radiation_wavelength     0.71073
_diffrn_radiation_source     'fine-focus sealed tube'
_diffrn_radiation_monochromator     graphite
_diffrn_measurement_device_type     'Bruker Kappa APEXII CCD'
_diffrn_measurement_method     '\w and \f scan'
_diffrn_detector_area_resol_mean     ?
_diffrn_reflns_number     66921
_diffrn_reflns_av_R_equivalents     0.0860
_diffrn_reflns_av_sigmaI/netI     0.0970
_diffrn_reflns_theta_min     1.82
_diffrn_reflns_theta_max     25.00
_diffrn_reflns_theta_full     25.00
_diffrn_measured_fraction_theta_max     0.996
_diffrn_measured_fraction_theta_full     0.996
_diffrn_reflns_limit_h_min     -13
_diffrn_reflns_limit_h_max     13
_diffrn_reflns_limit_k_min     -13
_diffrn_reflns_limit_k_max     13
_diffrn_reflns_limit_l_min     -36
_diffrn_reflns_limit_l_max     36
_diffrn_standards_number     ?
_diffrn_standards_interval_count     ?
_diffrn_standards_interval_time     ?
_diffrn_standards_decay_%     ?
_refine_special_details
;
Refinement of <i>F</i>^2^ against ALL reflections. The weighted <i>R</i>-factor
<i>wR</i> and goodness of fit <i>S</i> are based on <i>F</i>^2^, conventional
<i>R</i>-factors <i>R</i> are based on <i>F</i>, with <i>F</i> set to zero for
negative <i>F</i>^2^. The threshold expression of <i>F</i>^2^ >
\s(<i>F</i>^2^) is used only for calculating <i>R</i>-factors(gt) <i>etc</i>.
and is not relevant to the choice of reflections for refinement.
<i>R</i>-factors based on <i>F</i>^2^ are statistically about twice as large
as those based on <i>F</i>, and <i>R</i>- factors based on ALL data will be
even larger.
;
_reflns_number_total     13397
_reflns_number_gt     5697
_reflns_threshold_expression     I>2sigma(I)
_refine_ls_structure_factor_coef     Fsqd
_refine_ls_matrix_type     full
_refine_ls_R_factor_all     0.1670
_refine_ls_R_factor_gt     0.0525
_refine_ls_wR_factor_gt     0.1116
_refine_ls_wR_factor_ref     0.1556
_refine_ls_goodness_of_fit_ref     0.986
_refine_ls_restrained_S_all     0.988
_refine_ls_number_reflns     13397
_refine_ls_number_parameters     1011
_refine_ls_number_restraints     72
_refine_ls_hydrogen_treatment     constr
_refine_ls_weighting_scheme     calc
_refine_ls_weighting_details
                 'calc w=1/[\s^2^(Fo^2^)+(0.0578P)^2^] where P=(Fo^2^+2Fc^2^)/3'
_atom_sites_solution_hydrogens     geom
_atom_sites_solution_primary     direct
_atom_sites_solution_secondary     difmap
_refine_ls_shift/su_max     0.001
_refine_ls_shift/su_mean     0.000
_refine_diff_density_max     0.241
_refine_diff_density_min     -0.263
_refine_ls_extinction_method
;
SHELXL97 (Sheldrick, 2008)
;
_refine_ls_extinction_coef     0.00065(18)
_refine_ls_extinction_expression
                                  'Fc^*^=kFc[1+0.001xFc^2^\l^3^/sin(2\q)]^-1/4^'
loop_
    _atom_type_symbol
    _atom_type_description
    _atom_type_scat_dispersion_real
    _atom_type_scat_dispersion_imag
    _atom_type_scat_source
    'C' 'C' 0.0033 0.0016
                         'International Tables Vol C Tables 4.2.6.8 and 6.1.1.4'
    'H' 'H' 0.0000 0.0000
                         'International Tables Vol C Tables 4.2.6.8 and 6.1.1.4'
    'N' 'N' 0.0061 0.0033
                         'International Tables Vol C Tables 4.2.6.8 and 6.1.1.4'
    'O' 'O' 0.0106 0.0060
                         'International Tables Vol C Tables 4.2.6.8 and 6.1.1.4'
    'S' 'S' 0.1246 0.1234
                         'International Tables Vol C Tables 4.2.6.8 and 6.1.1.4'
_computing_data_collection
;
APEX2 (Bruker, 2004)
;
_computing_cell_refinement
;
APEX2 and SAINT (Bruker, 2004)
;
_computing_data_reduction
;
SAINT and XPREP (Bruker, 2004)
;
_computing_structure_solution
;
SIR92 (Altomare <i>et al.</i>,  1993)
;
_computing_structure_refinement
;
SHELXL97 (Sheldrick, 2008)
;
_computing_molecular_graphics
;
PLATON (Spek, 2009)
;
_computing_publication_material
;
SHELXL97 (Sheldrick, 2008) and PLATON (Spek, 2009)
;
loop_
    _atom_site_type_symbol
    _atom_site_label
    _atom_site_fract_x
    _atom_site_fract_y
    _atom_site_fract_z
    _atom_site_U_iso_or_equiv
    _atom_site_adp_type
    _atom_site_calc_flag
    _atom_site_refinement_flags
    _atom_site_occupancy
    _atom_site_symmetry_multiplicity
    _atom_site_disorder_assembly
    _atom_site_disorder_group
    C C1 0.4308(5) 0.1425(4) 0.59335(16) 0.0730(15) Uani d . 1 1 . .
    H H1 0.4028 0.0746 0.5875 0.088 Uiso calc R 1 1 . .
    C C2 0.5234(5) 0.1865(5) 0.56815(18) 0.0925(18) Uani d . 1 1 . .
    H H2 0.5582 0.1481 0.5457 0.111 Uiso calc R 1 1 . .
    C C3 0.5641(5) 0.2871(6) 0.5763(2) 0.0974(19) Uani d . 1 1 . .
    H H3 0.6265 0.3174 0.5593 0.117 Uiso calc R 1 1 . .
    C C4 0.5134(5) 0.3432(4) 0.6094(2) 0.0840(17) Uani d . 1 1 . .
    H H4 0.5410 0.4117 0.6149 0.101 Uiso calc R 1 1 . .
    C C5 0.4210(4) 0.2976(4) 0.63481(15) 0.0659(14) Uani d . 1 1 . .
    H H5 0.3868 0.3356 0.6575 0.079 Uiso calc R 1 1 . .
    C C6 0.3792(4) 0.1967(4) 0.62687(14) 0.0550(12) Uani d . 1 1 . .
    C C7 0.2791(4) 0.1416(4) 0.65306(13) 0.0606(13) Uani d . 1 1 . .
    H H7A 0.2046 0.1706 0.6366 0.073 Uiso calc R 1 1 . .
    H H7B 0.2945 0.0556 0.6549 0.073 Uiso calc R 1 1 . .
    C C8 0.1921(4) 0.2667(4) 0.71005(15) 0.0537(12) Uani d . 1 1 . .
    C C9 0.1293(4) 0.3636(4) 0.68257(16) 0.0665(14) Uani d . 1 1 . .
    H H9 0.1285 0.3693 0.6516 0.080 Uiso calc R 1 1 . .
    C C10 0.0681(4) 0.4515(4) 0.70247(19) 0.0719(15) Uani d . 1 1 . .
    H H10 0.0256 0.5185 0.6846 0.086 Uiso calc R 1 1 . .
    C C11 0.0681(4) 0.4433(4) 0.74804(18) 0.0696(14) Uani d . 1 1 . .
    H H11 0.0255 0.5047 0.7605 0.084 Uiso calc R 1 1 . .
    C C12 0.1304(4) 0.3452(4) 0.77597(15) 0.0589(13) Uani d . 1 1 . .
    H H12 0.1306 0.3396 0.8069 0.071 Uiso calc R 1 1 . .
    C C13 0.1917(4) 0.2568(4) 0.75615(14) 0.0481(11) Uani d . 1 1 . .
    C C14 0.2628(4) 0.1443(3) 0.77424(14) 0.0446(11) Uani d . 1 1 . .
    C C15 0.3084(4) 0.0874(4) 0.73554(14) 0.0494(12) Uani d . 1 1 . .
    C C16 0.3670(4) -0.0559(3) 0.87169(13) 0.0448(11) Uani d . 1 1 . .
    C C17 0.3236(4) -0.0010(3) 0.94674(13) 0.0482(12) Uani d . 1 1 . .
    C C18 0.2405(5) 0.0756(4) 0.96406(15) 0.0721(15) Uani d . 1 1 . .
    H H18 0.1903 0.1339 0.9450 0.087 Uiso calc R 1 1 . .
    C C19 0.2301(5) 0.0670(5) 1.01031(19) 0.0894(18) Uani d . 1 1 . .
    H H19 0.1739 0.1201 1.0222 0.107 Uiso calc R 1 1 . .
    C C20 0.3022(6) -0.0190(5) 1.03778(17) 0.093(2) Uani d . 1 1 . .
    H H20 0.2957 -0.0254 1.0687 0.112 Uiso calc R 1 1 . .
    C C21 0.3837(5) -0.0955(5) 1.02036(16) 0.0872(18) Uani d . 1 1 . .
    H H21 0.4330 -0.1547 1.0395 0.105 Uiso calc R 1 1 . .
    C C22 0.3951(5) -0.0873(4) 0.97432(15) 0.0731(15) Uani d . 1 1 . .
    H H22 0.4513 -0.1407 0.9626 0.088 Uiso calc R 1 1 . .
    C C23 0.8843(5) 0.2667(5) 0.91713(18) 0.0883(17) Uani d . 1 1 . .
    H H23 0.8416 0.2037 0.9280 0.106 Uiso calc R 1 1 . .
    C C24 0.9653(7) 0.2974(7) 0.9441(2) 0.122(3) Uani d . 1 1 . .
    H H24 0.9759 0.2560 0.9734 0.147 Uiso calc R 1 1 . .
    C C25 1.0303(7) 0.3868(7) 0.9289(3) 0.127(3) Uani d . 1 1 . .
    H H25 1.0868 0.4057 0.9473 0.153 Uiso calc R 1 1 . .
    C C26 1.0119(5) 0.4485(5) 0.8865(2) 0.102(2) Uani d . 1 1 . .
    H H26 1.0562 0.5103 0.8757 0.122 Uiso calc R 1 1 . .
    C C27 0.9285(5) 0.4204(5) 0.85956(17) 0.0764(15) Uani d . 1 1 . .
    H H27 0.9148 0.4651 0.8308 0.092 Uiso calc R 1 1 . .
    C C28 0.8655(4) 0.3277(4) 0.87440(15) 0.0551(12) Uani d . 1 1 . .
    C C29 0.7754(4) 0.2896(4) 0.84633(13) 0.0650(13) Uani d . 1 1 . .
    H H29A 0.7998 0.2062 0.8445 0.078 Uiso calc R 1 1 . .
    H H29B 0.6983 0.2952 0.8614 0.078 Uiso calc R 1 1 . .
    C C30 0.6915(4) 0.4712(4) 0.78936(15) 0.0527(12) Uani d . 1 1 . .
    C C31 0.6287(5) 0.5411(5) 0.81688(15) 0.0692(14) Uani d . 1 1 . .
    H H31 0.6255 0.5147 0.8477 0.083 Uiso calc R 1 1 . .
    C C32 0.5713(5) 0.6508(5) 0.7969(2) 0.0784(16) Uani d . 1 1 . .
    H H32 0.5299 0.7006 0.8147 0.094 Uiso calc R 1 1 . .
    C C33 0.5732(4) 0.6895(4) 0.75107(19) 0.0729(15) Uani d . 1 1 . .
    H H33 0.5332 0.7646 0.7386 0.087 Uiso calc R 1 1 . .
    C C34 0.6338(4) 0.6183(4) 0.72355(16) 0.0615(13) Uani d . 1 1 . .
    H H34 0.6345 0.6435 0.6926 0.074 Uiso calc R 1 1 . .
    C C35 0.6929(4) 0.5091(4) 0.74348(14) 0.0483(11) Uani d . 1 1 . .
    C C36 0.7632(4) 0.4136(3) 0.72551(14) 0.0441(11) Uani d . 1 1 . .
    C C37 0.8055(4) 0.3168(4) 0.76421(14) 0.0477(11) Uani d . 1 1 . .
    C C38 0.8705(4) 0.3113(3) 0.62843(13) 0.0442(11) Uani d . 1 1 . .
    C C39 0.8292(4) 0.4437(3) 0.55339(13) 0.0456(11) Uani d . 1 1 . .
    C C40 0.7483(5) 0.5406(4) 0.53586(16) 0.0717(15) Uani d . 1 1 . .
    H H40 0.7012 0.5825 0.5549 0.086 Uiso calc R 1 1 . .
    C C41 0.7362(5) 0.5762(4) 0.49040(19) 0.0921(18) Uani d . 1 1 . .
    H H41 0.6802 0.6416 0.4786 0.110 Uiso calc R 1 1 . .
    C C42 0.8067(6) 0.5153(5) 0.46216(17) 0.0877(18) Uani d . 1 1 . .
    H H42 0.7998 0.5398 0.4312 0.105 Uiso calc R 1 1 . .
    C C43 0.8859(5) 0.4197(5) 0.47991(17) 0.0858(18) Uani d . 1 1 . .
    H H43 0.9324 0.3774 0.4609 0.103 Uiso calc R 1 1 . .
    C C44 0.8996(5) 0.3830(4) 0.52544(15) 0.0683(14) Uani d . 1 1 . .
    H H44 0.9561 0.3178 0.5371 0.082 Uiso calc R 1 1 . .
    C C45 0.9260(5) -0.2562(4) 0.89871(16) 0.0718(15) Uani d . 1 1 . .
    H H45 0.8977 -0.3298 0.9042 0.086 Uiso calc R 1 1 . .
    C C46 1.0188(5) -0.2397(6) 0.92375(17) 0.0920(18) Uani d . 1 1 . .
    H H46 1.0545 -0.3023 0.9454 0.110 Uiso calc R 1 1 . .
    C C47 1.0595(5) -0.1317(6) 0.91714(18) 0.0905(18) Uani d . 1 1 . .
    H H47 1.1216 -0.1197 0.9347 0.109 Uiso calc R 1 1 . .
    C C48 1.0087(5) -0.0414(5) 0.88459(19) 0.0784(16) Uani d . 1 1 . .
    H H48 1.0366 0.0323 0.8798 0.094 Uiso calc R 1 1 . .
    C C49 0.9157(4) -0.0588(4) 0.85858(15) 0.0590(12) Uani d . 1 1 . .
    H H49 0.8819 0.0032 0.8363 0.071 Uiso calc R 1 1 . .
    C C50 0.8730(4) -0.1665(4) 0.86547(13) 0.0493(11) Uani d . 1 1 . .
    C C51 0.7730(4) -0.1932(4) 0.83898(13) 0.0575(12) Uani d . 1 1 . .
    H H51A 0.7868 -0.2774 0.8371 0.069 Uiso calc R 1 1 . .
    H H51B 0.6983 -0.1791 0.8550 0.069 Uiso calc R 1 1 . .
    C C52 0.6883(4) -0.0110(4) 0.78161(14) 0.0480(11) Uani d . 1 1 . .
    C C53 0.6259(4) 0.0589(4) 0.80913(15) 0.0581(13) Uani d . 1 1 . .
    H H53 0.6252 0.0342 0.8401 0.070 Uiso calc R 1 1 . .
    C C54 0.5644(4) 0.1675(4) 0.78837(17) 0.0643(14) Uani d . 1 1 . .
    H H54 0.5214 0.2167 0.8060 0.077 Uiso calc R 1 1 . .
    C C55 0.5645(4) 0.2051(4) 0.74273(17) 0.0623(13) Uani d . 1 1 . .
    H H55 0.5226 0.2792 0.7301 0.075 Uiso calc R 1 1 . .
    C C56 0.6266(4) 0.1337(4) 0.71538(14) 0.0535(12) Uani d . 1 1 . .
    H H56 0.6262 0.1582 0.6844 0.064 Uiso calc R 1 1 . .
    C C57 0.6888(4) 0.0256(4) 0.73531(13) 0.0433(11) Uani d . 1 1 . .
    C C58 0.7596(4) -0.0699(3) 0.71757(14) 0.0431(11) Uani d . 1 1 . .
    C C59 0.8039(4) -0.1651(4) 0.75693(13) 0.0465(11) Uani d . 1 1 . .
    C C60 0.8641(4) -0.1789(3) 0.62138(13) 0.0438(11) Uani d . 1 1 . .
    C C61 0.8310(4) -0.0578(3) 0.54467(13) 0.0451(11) Uani d . 1 1 . .
    C C62 0.8337(4) 0.0574(4) 0.52315(15) 0.0685(14) Uani d . 1 1 . .
    H H62 0.8338 0.1171 0.5400 0.082 Uiso calc R 1 1 . .
    C C63 0.8365(5) 0.0871(4) 0.47749(16) 0.0807(16) Uani d . 1 1 . .
    H H63 0.8400 0.1658 0.4635 0.097 Uiso calc R 1 1 . .
    C C64 0.8339(5) 0.0012(5) 0.45270(15) 0.0757(15) Uani d . 1 1 . .
    H H64 0.8343 0.0210 0.4216 0.091 Uiso calc R 1 1 . .
    C C65 0.8308(4) -0.1137(4) 0.47322(14) 0.0689(14) Uani d . 1 1 . .
    H H65 0.8305 -0.1727 0.4561 0.083 Uiso calc R 1 1 . .
    C C66 0.8281(4) -0.1441(4) 0.51944(13) 0.0596(13) Uani d . 1 1 . .
    H H66 0.8243 -0.2229 0.5333 0.071 Uiso calc R 1 1 . .
    C C67 0.3862(5) 0.6784(4) 0.59113(17) 0.0817(16) Uani d U 1 1 . .
    H H67 0.3455 0.6231 0.5812 0.098 Uiso calc R 1 1 . .
    C C68 0.4691(6) 0.7320(6) 0.56366(19) 0.105(2) Uani d U 1 1 . .
    H H68 0.4823 0.7148 0.5351 0.126 Uiso calc R 1 1 . .
    C C69 0.5310(6) 0.8090(6) 0.5779(2) 0.105(2) Uani d U 1 1 . .
    H H69 0.5893 0.8431 0.5596 0.126 Uiso calc R 1 1 . .
    C C70 0.5094(5) 0.8373(4) 0.6184(2) 0.0902(17) Uani d U 1 1 . .
    H H70 0.5522 0.8911 0.6282 0.108 Uiso calc R 1 1 . .
    C C71 0.4224(4) 0.7856(4) 0.64582(15) 0.0671(13) Uani d U 1 1 . .
    H H71 0.4054 0.8071 0.6736 0.080 Uiso calc R 1 1 . .
    C C72 0.3621(4) 0.7039(4) 0.63229(14) 0.0497(11) Uani d U 1 1 . .
    C C73 0.2704(4) 0.6419(4) 0.66060(13) 0.0596(13) Uani d . 1 1 . .
    H H73A 0.1929 0.6662 0.6459 0.072 Uiso calc R 1 1 . .
    H H73B 0.2909 0.5564 0.6621 0.072 Uiso calc R 1 1 . .
    C C74 0.1903(4) 0.7660(4) 0.71799(14) 0.0501(12) Uani d . 1 1 . .
    C C75 0.1282(4) 0.8646(4) 0.69089(15) 0.0629(14) Uani d . 1 1 . .
    H H75 0.1259 0.8712 0.6599 0.076 Uiso calc R 1 1 . .
    C C76 0.0699(4) 0.9528(4) 0.71167(17) 0.0665(14) Uani d . 1 1 . .
    H H76 0.0280 1.0206 0.6941 0.080 Uiso calc R 1 1 . .
    C C77 0.0710(4) 0.9446(4) 0.75736(16) 0.0619(13) Uani d . 1 1 . .
    H H77 0.0309 1.0064 0.7702 0.074 Uiso calc R 1 1 . .
    C C78 0.1319(4) 0.8444(4) 0.78415(14) 0.0550(12) Uani d . 1 1 . .
    H H78 0.1327 0.8372 0.8152 0.066 Uiso calc R 1 1 . .
    C C79 0.1913(4) 0.7556(3) 0.76387(13) 0.0448(11) Uani d . 1 1 . .
    C C80 0.2605(4) 0.6412(3) 0.78177(13) 0.0443(11) Uani d . 1 1 . .
    C C81 0.3030(4) 0.5853(4) 0.74258(14) 0.0482(11) Uani d . 1 1 . .
    C C82 0.3649(4) 0.4344(3) 0.87802(13) 0.0447(11) Uani d . 1 1 . .
    C C83 0.3328(4) 0.4814(3) 0.95437(13) 0.0468(11) Uani d . 1 1 . .
    C C84 0.3363(4) 0.5760(4) 0.97534(15) 0.0716(15) Uani d . 1 1 . .
    H H84 0.3378 0.6521 0.9584 0.086 Uiso calc R 1 1 . .
    C C85 0.3376(5) 0.5592(5) 1.02159(17) 0.0862(17) Uani d . 1 1 . .
    H H85 0.3410 0.6238 1.0357 0.103 Uiso calc R 1 1 . .
    C C86 0.3339(5) 0.4479(5) 1.04647(15) 0.0787(16) Uani d . 1 1 . .
    H H86 0.3334 0.4367 1.0776 0.094 Uiso calc R 1 1 . .
    C C87 0.3311(4) 0.3540(4) 1.02593(15) 0.0725(15) Uani d . 1 1 . .
    H H87 0.3301 0.2780 1.0431 0.087 Uiso calc R 1 1 . .
    C C88 0.3296(4) 0.3690(4) 0.98011(13) 0.0605(13) Uani d . 1 1 . .
    H H88 0.3264 0.3038 0.9664 0.073 Uiso calc R 1 1 . .
    N N1 0.2633(3) 0.1661(3) 0.69810(11) 0.0541(10) Uani d . 1 1 . .
    N N2 0.2796(3) 0.1017(3) 0.81601(11) 0.0464(9) Uani d . 1 1 . .
    N N3 0.3455(3) -0.0072(3) 0.82758(10) 0.0472(9) Uani d . 1 1 . .
    H H3A 0.3739 -0.0458 0.8071 0.057 Uiso calc R 1 1 . .
    N N4 0.3272(3) 0.0179(3) 0.89942(10) 0.0508(9) Uani d . 1 1 . .
    H H4A 0.2990 0.0892 0.8863 0.061 Uiso calc R 1 1 . .
    N N5 0.7603(3) 0.3580(3) 0.80158(11) 0.0556(10) Uani d . 1 1 . .
    N N6 0.7811(3) 0.4142(3) 0.68355(11) 0.0465(9) Uani d . 1 1 . .
    N N7 0.8455(3) 0.3161(3) 0.67240(10) 0.0466(9) Uani d . 1 1 . .
    H H7 0.8710 0.2561 0.6930 0.056 Uiso calc R 1 1 . .
    N N8 0.8344(3) 0.4142(3) 0.60078(11) 0.0530(10) Uani d . 1 1 . .
    H H8 0.8099 0.4730 0.6140 0.064 Uiso calc R 1 1 . .
    N N9 0.7595(3) -0.1233(3) 0.79404(11) 0.0513(9) Uani d . 1 1 . .
    N N10 0.7764(3) -0.0716(3) 0.67580(11) 0.0457(9) Uani d . 1 1 . .
    N N11 0.8413(3) -0.1703(3) 0.66506(10) 0.0481(9) Uani d . 1 1 . .
    H H11A 0.8688 -0.2286 0.6860 0.058 Uiso calc R 1 1 . .
    N N12 0.8267(3) -0.0803(3) 0.59219(10) 0.0484(9) Uani d . 1 1 . .
    H H12A 0.7948 -0.0206 0.6038 0.058 Uiso calc R 1 1 . .
    N N13 0.2590(3) 0.6647(3) 0.70560(11) 0.0526(10) Uani d . 1 1 . .
    N N14 0.2770(3) 0.5973(3) 0.82362(10) 0.0461(9) Uani d . 1 1 . .
    N N15 0.3411(3) 0.4869(3) 0.83436(10) 0.0494(9) Uani d . 1 1 . .
    H H15 0.3672 0.4493 0.8134 0.059 Uiso calc R 1 1 . .
    N N16 0.3292(3) 0.5056(3) 0.90713(10) 0.0515(9) Uani d . 1 1 . .
    H H16 0.2993 0.5775 0.8953 0.062 Uiso calc R 1 1 . .
    O O1 0.3709(3) -0.0088(2) 0.73653(9) 0.0587(8) Uani d . 1 1 . .
    O O2 0.8680(3) 0.2219(2) 0.76334(9) 0.0579(8) Uani d . 1 1 . .
    O O3 0.8657(3) -0.2600(2) 0.75620(9) 0.0569(8) Uani d . 1 1 . .
    O O4 0.3647(3) 0.4898(2) 0.74290(9) 0.0577(8) Uani d . 1 1 . .
    S S1 0.43742(12) -0.19389(9) 0.88417(4) 0.0692(4) Uani d . 1 1 . .
    S S2 0.93895(12) 0.18469(9) 0.61623(4) 0.0623(4) Uani d . 1 1 . .
    S S3 0.93619(13) -0.30667(10) 0.61162(4) 0.0708(4) Uani d . 1 1 . .
    S S4 0.43512(12) 0.29630(9) 0.88779(4) 0.0675(4) Uani d . 1 1 . .
loop_
    _atom_site_aniso_label
    _atom_site_aniso_U_11
    _atom_site_aniso_U_22
    _atom_site_aniso_U_33
    _atom_site_aniso_U_12
    _atom_site_aniso_U_13
    _atom_site_aniso_U_23
    C1 0.075(4) 0.076(3) 0.066(4) -0.021(3) 0.002(3) 0.000(3)
    C2 0.086(5) 0.105(5) 0.084(4) -0.012(4) 0.022(4) -0.015(3)
    C3 0.079(5) 0.106(5) 0.098(5) -0.029(4) 0.015(4) 0.013(4)
    C4 0.066(4) 0.073(4) 0.108(5) -0.022(3) -0.004(4) 0.007(3)
    C5 0.055(4) 0.060(3) 0.079(4) -0.016(3) -0.005(3) 0.003(3)
    C6 0.056(3) 0.061(3) 0.043(3) -0.011(3) -0.006(2) 0.007(2)
    C7 0.067(4) 0.077(3) 0.042(3) -0.030(3) -0.004(2) -0.007(2)
    C8 0.042(3) 0.054(3) 0.061(3) -0.013(2) -0.009(2) 0.006(3)
    C9 0.058(4) 0.070(3) 0.064(3) -0.022(3) -0.015(3) 0.018(3)
    C10 0.050(4) 0.057(3) 0.092(4) -0.006(3) -0.007(3) 0.026(3)
    C11 0.048(4) 0.053(3) 0.099(4) 0.001(3) 0.007(3) 0.002(3)
    C12 0.050(3) 0.048(3) 0.076(3) -0.006(2) -0.001(3) -0.003(3)
    C13 0.042(3) 0.048(3) 0.051(3) -0.008(2) -0.008(2) 0.003(2)
    C14 0.044(3) 0.049(3) 0.041(3) -0.012(2) -0.001(2) -0.005(2)
    C15 0.052(3) 0.053(3) 0.044(3) -0.021(3) -0.002(2) 0.001(2)
    C16 0.051(3) 0.043(2) 0.040(3) -0.008(2) 0.002(2) -0.005(2)
    C17 0.063(4) 0.041(2) 0.043(3) -0.009(2) 0.003(2) -0.013(2)
    C18 0.101(5) 0.058(3) 0.055(3) 0.002(3) 0.002(3) -0.016(2)
    C19 0.118(6) 0.082(4) 0.075(4) -0.012(4) 0.027(4) -0.035(3)
    C20 0.149(7) 0.087(4) 0.049(4) -0.036(4) 0.013(4) -0.015(3)
    C21 0.127(6) 0.081(4) 0.048(4) 0.001(4) -0.016(3) -0.008(3)
    C22 0.101(5) 0.061(3) 0.051(3) 0.008(3) -0.008(3) -0.007(2)
    C23 0.099(5) 0.099(4) 0.066(4) -0.006(4) -0.020(3) -0.017(3)
    C24 0.115(7) 0.168(7) 0.079(5) 0.012(5) -0.032(5) -0.030(5)
    C25 0.083(6) 0.174(8) 0.139(8) 0.025(5) -0.060(6) -0.089(7)
    C26 0.053(4) 0.124(5) 0.152(6) -0.022(4) -0.002(4) -0.079(5)
    C27 0.065(4) 0.092(4) 0.083(4) -0.018(3) 0.000(3) -0.036(3)
    C28 0.056(4) 0.065(3) 0.049(3) -0.006(3) 0.000(3) -0.025(2)
    C29 0.078(4) 0.077(3) 0.047(3) -0.032(3) 0.003(3) -0.015(2)
    C30 0.048(3) 0.063(3) 0.057(3) -0.017(3) 0.004(3) -0.033(3)
    C31 0.068(4) 0.098(4) 0.056(3) -0.023(3) 0.007(3) -0.044(3)
    C32 0.053(4) 0.096(4) 0.107(5) -0.013(3) 0.006(3) -0.068(4)
    C33 0.054(4) 0.076(3) 0.099(4) -0.001(3) -0.009(3) -0.048(3)
    C34 0.051(3) 0.061(3) 0.076(3) 0.001(3) -0.003(3) -0.029(3)
    C35 0.046(3) 0.058(3) 0.047(3) -0.008(2) 0.004(2) -0.026(2)
    C36 0.044(3) 0.051(3) 0.041(3) -0.008(2) 0.003(2) -0.018(2)
    C37 0.049(3) 0.058(3) 0.043(3) -0.015(3) 0.002(2) -0.021(2)
    C38 0.046(3) 0.046(3) 0.042(3) -0.005(2) -0.005(2) -0.014(2)
    C39 0.055(3) 0.044(2) 0.041(3) -0.013(2) 0.005(2) -0.013(2)
    C40 0.095(4) 0.051(3) 0.062(3) 0.003(3) -0.005(3) -0.003(2)
    C41 0.120(6) 0.072(4) 0.073(4) -0.004(4) -0.024(4) 0.011(3)
    C42 0.136(6) 0.082(4) 0.047(3) -0.038(4) -0.007(4) 0.001(3)
    C43 0.129(6) 0.073(4) 0.054(4) -0.017(4) 0.022(3) -0.010(3)
    C44 0.091(4) 0.058(3) 0.053(3) -0.005(3) 0.008(3) -0.007(3)
    C45 0.081(4) 0.072(3) 0.064(3) -0.020(3) -0.005(3) -0.011(3)
    C46 0.091(5) 0.109(5) 0.074(4) -0.011(4) -0.023(3) -0.009(3)
    C47 0.078(5) 0.122(5) 0.081(4) -0.023(4) -0.017(3) -0.033(4)
    C48 0.071(4) 0.086(4) 0.095(4) -0.027(3) 0.006(3) -0.048(3)
    C49 0.057(4) 0.058(3) 0.066(3) -0.010(3) 0.002(3) -0.021(2)
    C50 0.051(3) 0.060(3) 0.040(3) -0.008(3) 0.007(2) -0.018(2)
    C51 0.068(4) 0.067(3) 0.041(3) -0.021(3) 0.002(2) -0.010(2)
    C52 0.041(3) 0.057(3) 0.053(3) -0.012(2) 0.002(2) -0.024(2)
    C53 0.052(3) 0.077(3) 0.054(3) -0.017(3) 0.003(3) -0.031(3)
    C54 0.045(3) 0.085(4) 0.077(4) -0.013(3) 0.008(3) -0.049(3)
    C55 0.052(4) 0.062(3) 0.079(4) -0.005(3) 0.000(3) -0.032(3)
    C56 0.054(3) 0.055(3) 0.054(3) -0.004(2) -0.003(2) -0.019(2)
    C57 0.040(3) 0.055(3) 0.040(3) -0.012(2) 0.001(2) -0.019(2)
    C58 0.041(3) 0.051(3) 0.042(3) -0.013(2) -0.001(2) -0.014(2)
    C59 0.050(3) 0.055(3) 0.040(3) -0.017(3) 0.002(2) -0.015(2)
    C60 0.048(3) 0.047(3) 0.038(3) -0.005(2) -0.001(2) -0.013(2)
    C61 0.049(3) 0.048(3) 0.037(3) -0.001(2) 0.000(2) -0.008(2)
    C62 0.103(5) 0.050(3) 0.052(3) -0.007(3) -0.016(3) -0.009(2)
    C63 0.117(5) 0.063(3) 0.059(4) -0.023(3) -0.013(3) 0.006(3)
    C64 0.091(4) 0.089(4) 0.043(3) -0.014(3) -0.008(3) -0.001(3)
    C65 0.084(4) 0.078(4) 0.045(3) -0.001(3) -0.007(3) -0.019(3)
    C66 0.085(4) 0.051(3) 0.042(3) -0.003(3) 0.003(2) -0.013(2)
    C67 0.094(4) 0.088(3) 0.060(3) -0.013(3) 0.013(3) -0.008(3)
    C68 0.108(5) 0.122(4) 0.078(4) 0.002(4) 0.034(4) -0.018(3)
    C69 0.083(5) 0.111(4) 0.101(5) -0.003(4) 0.032(4) 0.018(4)
    C70 0.068(4) 0.076(3) 0.118(4) -0.012(3) 0.001(4) 0.007(3)
    C71 0.061(3) 0.071(3) 0.064(3) -0.011(3) 0.001(3) 0.001(2)
    C72 0.053(3) 0.050(2) 0.043(3) -0.006(2) -0.002(2) 0.001(2)
    C73 0.073(4) 0.072(3) 0.039(3) -0.028(3) 0.000(2) -0.010(2)
    C74 0.052(3) 0.049(3) 0.045(3) -0.015(2) -0.006(2) 0.006(2)
    C75 0.064(4) 0.066(3) 0.052(3) -0.019(3) -0.007(3) 0.014(3)
    C76 0.049(4) 0.058(3) 0.080(4) -0.010(3) -0.007(3) 0.020(3)
    C77 0.052(4) 0.054(3) 0.074(4) -0.004(2) 0.003(3) -0.001(3)
    C78 0.054(3) 0.052(3) 0.055(3) -0.006(2) 0.000(2) 0.001(2)
    C79 0.041(3) 0.046(3) 0.045(3) -0.007(2) -0.002(2) 0.001(2)
    C80 0.043(3) 0.045(2) 0.041(3) -0.007(2) 0.001(2) -0.001(2)
    C81 0.049(3) 0.050(3) 0.046(3) -0.013(2) 0.001(2) -0.005(2)
    C82 0.049(3) 0.043(2) 0.039(3) -0.005(2) -0.002(2) -0.001(2)
    C83 0.055(3) 0.050(3) 0.033(2) -0.005(2) 0.002(2) -0.003(2)
    C84 0.104(5) 0.055(3) 0.058(3) -0.014(3) 0.015(3) -0.014(2)
    C85 0.126(5) 0.081(4) 0.064(4) -0.027(4) 0.012(3) -0.034(3)
    C86 0.101(5) 0.097(4) 0.039(3) -0.019(4) 0.003(3) -0.012(3)
    C87 0.100(5) 0.068(3) 0.044(3) -0.005(3) 0.006(3) -0.002(3)
    C88 0.083(4) 0.056(3) 0.040(3) -0.005(3) 0.001(2) -0.007(2)
    N1 0.061(3) 0.060(2) 0.040(2) -0.017(2) -0.0018(19) -0.0018(19)
    N2 0.048(3) 0.045(2) 0.045(2) -0.0060(18) -0.0021(18) -0.0047(17)
    N3 0.054(3) 0.043(2) 0.041(2) 0.0038(18) 0.0023(18) -0.0082(16)
    N4 0.071(3) 0.0370(19) 0.042(2) 0.0023(18) -0.0008(19) -0.0072(17)
    N5 0.072(3) 0.061(2) 0.040(2) -0.017(2) 0.002(2) -0.0183(19)
    N6 0.049(3) 0.046(2) 0.048(2) -0.0016(18) 0.0028(18) -0.0199(17)
    N7 0.055(3) 0.047(2) 0.037(2) -0.0015(19) 0.0008(17) -0.0103(16)
    N8 0.075(3) 0.042(2) 0.043(2) -0.0019(19) 0.0039(19) -0.0129(17)
    N9 0.061(3) 0.057(2) 0.038(2) -0.012(2) -0.0010(19) -0.0119(18)
    N10 0.047(3) 0.048(2) 0.045(2) -0.0009(18) 0.0053(18) -0.0199(17)
    N11 0.060(3) 0.048(2) 0.035(2) 0.0013(19) -0.0034(18) -0.0109(16)
    N12 0.060(3) 0.042(2) 0.042(2) 0.0052(18) 0.0044(18) -0.0128(17)
    N13 0.065(3) 0.053(2) 0.038(2) -0.010(2) 0.0013(19) -0.0038(18)
    N14 0.050(3) 0.043(2) 0.041(2) -0.0048(18) -0.0024(17) 0.0012(16)
    N15 0.057(3) 0.044(2) 0.042(2) 0.0042(18) -0.0020(18) -0.0036(17)
    N16 0.067(3) 0.0419(19) 0.042(2) 0.0006(18) -0.0021(19) -0.0048(17)
    O1 0.067(2) 0.0501(18) 0.059(2) -0.0077(17) 0.0055(17) -0.0101(15)
    O2 0.064(2) 0.0516(18) 0.059(2) -0.0006(17) -0.0059(16) -0.0161(15)
    O3 0.063(2) 0.0520(18) 0.0554(19) -0.0046(17) -0.0037(16) -0.0118(15)
    O4 0.063(2) 0.0520(18) 0.0564(19) -0.0021(17) 0.0033(16) -0.0104(15)
    S1 0.0962(11) 0.0468(7) 0.0547(8) 0.0141(7) 0.0095(7) -0.0035(6)
    S2 0.0849(10) 0.0486(7) 0.0511(7) 0.0102(6) -0.0063(7) -0.0171(6)
    S3 0.0966(11) 0.0592(7) 0.0505(8) 0.0205(7) -0.0063(7) -0.0174(6)
    S4 0.0921(11) 0.0503(7) 0.0503(8) 0.0133(7) 0.0025(7) -0.0019(5)
_geom_special_details
;
All e.s.d.'s (except the e.s.d. in the dihedral angle between two l.s. planes)
are estimated using the full covariance matrix. The cell e.s.d.'s are taken
into account individually in the estimation of e.s.d.'s in distances, angles
and torsion angles; correlations between e.s.d.'s in cell parameters are only
used when they are defined by crystal symmetry. An approximate (isotropic)
treatment of cell e.s.d.'s is used for estimating e.s.d.'s involving l.s.
planes.
;
loop_
    _geom_bond_atom_site_label_1
    _geom_bond_atom_site_label_2
    _geom_bond_site_symmetry_2
    _geom_bond_distance
    _geom_bond_publ_flag
    C1 C6 . 1.368(6) ?
    C1 C2 . 1.375(6) ?
    C1 H1 . 0.9300 ?
    C2 C3 . 1.367(7) ?
    C2 H2 . 0.9300 ?
    C3 C4 . 1.365(7) ?
    C3 H3 . 0.9300 ?
    C4 C5 . 1.383(6) ?
    C4 H4 . 0.9300 ?
    C5 C6 . 1.374(5) ?
    C5 H5 . 0.9300 ?
    C6 C7 . 1.506(5) ?
    C7 N1 . 1.450(5) ?
    C7 H7A . 0.9700 ?
    C7 H7B . 0.9700 ?
    C8 C9 . 1.375(5) ?
    C8 C13 . 1.383(5) ?
    C8 N1 . 1.410(5) ?
    C9 C10 . 1.368(6) ?
    C9 H9 . 0.9300 ?
    C10 C11 . 1.370(6) ?
    C10 H10 . 0.9300 ?
    C11 C12 . 1.388(5) ?
    C11 H11 . 0.9300 ?
    C12 C13 . 1.372(5) ?
    C12 H12 . 0.9300 ?
    C13 C14 . 1.439(5) ?
    C14 N2 . 1.279(4) ?
    C14 C15 . 1.496(5) ?
    C15 O1 . 1.219(5) ?
    C15 N1 . 1.370(5) ?
    C16 N4 . 1.331(4) ?
    C16 N3 . 1.364(4) ?
    C16 S1 . 1.648(4) ?
    C17 C22 . 1.351(5) ?
    C17 C18 . 1.357(5) ?
    C17 N4 . 1.413(4) ?
    C18 C19 . 1.393(6) ?
    C18 H18 . 0.9300 ?
    C19 C20 . 1.351(7) ?
    C19 H19 . 0.9300 ?
    C20 C21 . 1.348(7) ?
    C20 H20 . 0.9300 ?
    C21 C22 . 1.388(6) ?
    C21 H21 . 0.9300 ?
    C22 H22 . 0.9300 ?
    C23 C28 . 1.359(6) ?
    C23 C24 . 1.363(8) ?
    C23 H23 . 0.9300 ?
    C24 C25 . 1.348(9) ?
    C24 H24 . 0.9300 ?
    C25 C26 . 1.352(8) ?
    C25 H25 . 0.9300 ?
    C26 C27 . 1.370(7) ?
    C26 H26 . 0.9300 ?
    C27 C28 . 1.363(6) ?
    C27 H27 . 0.9300 ?
    C28 C29 . 1.501(5) ?
    C29 N5 . 1.436(5) ?
    C29 H29A . 0.9700 ?
    C29 H29B . 0.9700 ?
    C30 C35 . 1.380(5) ?
    C30 C31 . 1.381(5) ?
    C30 N5 . 1.405(5) ?
    C31 C32 . 1.369(6) ?
    C31 H31 . 0.9300 ?
    C32 C33 . 1.379(6) ?
    C32 H32 . 0.9300 ?
    C33 C34 . 1.381(5) ?
    C33 H33 . 0.9300 ?
    C34 C35 . 1.371(5) ?
    C34 H34 . 0.9300 ?
    C35 C36 . 1.445(5) ?
    C36 N6 . 1.284(4) ?
    C36 C37 . 1.493(5) ?
    C37 O2 . 1.215(4) ?
    C37 N5 . 1.370(5) ?
    C38 N8 . 1.331(4) ?
    C38 N7 . 1.368(4) ?
    C38 S2 . 1.649(4) ?
    C39 C40 . 1.365(5) ?
    C39 C44 . 1.366(5) ?
    C39 N8 . 1.416(5) ?
    C40 C41 . 1.368(6) ?
    C40 H40 . 0.9300 ?
    C41 C42 . 1.375(7) ?
    C41 H41 . 0.9300 ?
    C42 C43 . 1.346(7) ?
    C42 H42 . 0.9300 ?
    C43 C44 . 1.373(6) ?
    C43 H43 . 0.9300 ?
    C44 H44 . 0.9300 ?
    C45 C46 . 1.360(6) ?
    C45 C50 . 1.378(6) ?
    C45 H45 . 0.9300 ?
    C46 C47 . 1.361(7) ?
    C46 H46 . 0.9300 ?
    C47 C48 . 1.361(6) ?
    C47 H47 . 0.9300 ?
    C48 C49 . 1.384(6) ?
    C48 H48 . 0.9300 ?
    C49 C50 . 1.368(5) ?
    C49 H49 . 0.9300 ?
    C50 C51 . 1.497(5) ?
    C51 N9 . 1.447(4) ?
    C51 H51A . 0.9700 ?
    C51 H51B . 0.9700 ?
    C52 C53 . 1.379(5) ?
    C52 C57 . 1.390(5) ?
    C52 N9 . 1.409(5) ?
    C53 C54 . 1.382(6) ?
    C53 H53 . 0.9300 ?
    C54 C55 . 1.372(6) ?
    C54 H54 . 0.9300 ?
    C55 C56 . 1.385(5) ?
    C55 H55 . 0.9300 ?
    C56 C57 . 1.374(5) ?
    C56 H56 . 0.9300 ?
    C57 C58 . 1.443(5) ?
    C58 N10 . 1.282(4) ?
    C58 C59 . 1.502(5) ?
    C59 O3 . 1.211(4) ?
    C59 N9 . 1.363(5) ?
    C60 N12 . 1.322(4) ?
    C60 N11 . 1.364(4) ?
    C60 S3 . 1.648(4) ?
    C61 C62 . 1.366(5) ?
    C61 C66 . 1.367(5) ?
    C61 N12 . 1.418(4) ?
    C62 C63 . 1.365(5) ?
    C62 H62 . 0.9300 ?
    C63 C64 . 1.354(6) ?
    C63 H63 . 0.9300 ?
    C64 C65 . 1.354(6) ?
    C64 H64 . 0.9300 ?
    C65 C66 . 1.382(5) ?
    C65 H65 . 0.9300 ?
    C66 H66 . 0.9300 ?
    C67 C72 . 1.350(5) ?
    C67 C68 . 1.370(7) ?
    C67 H67 . 0.9300 ?
    C68 C69 . 1.337(7) ?
    C68 H68 . 0.9300 ?
    C69 C70 . 1.340(7) ?
    C69 H69 . 0.9300 ?
    C70 C71 . 1.393(6) ?
    C70 H70 . 0.9300 ?
    C71 C72 . 1.360(5) ?
    C71 H71 . 0.9300 ?
    C72 C73 . 1.498(5) ?
    C73 N13 . 1.439(4) ?
    C73 H73A . 0.9700 ?
    C73 H73B . 0.9700 ?
    C74 C79 . 1.376(5) ?
    C74 C75 . 1.378(5) ?
    C74 N13 . 1.411(5) ?
    C75 C76 . 1.374(6) ?
    C75 H75 . 0.9300 ?
    C76 C77 . 1.374(6) ?
    C76 H76 . 0.9300 ?
    C77 C78 . 1.380(5) ?
    C77 H77 . 0.9300 ?
    C78 C79 . 1.375(5) ?
    C78 H78 . 0.9300 ?
    C79 C80 . 1.446(5) ?
    C80 N14 . 1.284(4) ?
    C80 C81 . 1.494(5) ?
    C81 O4 . 1.211(4) ?
    C81 N13 . 1.360(5) ?
    C82 N16 . 1.333(4) ?
    C82 N15 . 1.365(4) ?
    C82 S4 . 1.646(4) ?
    C83 C84 . 1.365(5) ?
    C83 C88 . 1.382(5) ?
    C83 N16 . 1.409(4) ?
    C84 C85 . 1.381(6) ?
    C84 H84 . 0.9300 ?
    C85 C86 . 1.363(6) ?
    C85 H85 . 0.9300 ?
    C86 C87 . 1.349(6) ?
    C86 H86 . 0.9300 ?
    C87 C88 . 1.370(5) ?
    C87 H87 . 0.9300 ?
    C88 H88 . 0.9300 ?
    N2 N3 . 1.349(4) ?
    N3 H3A . 0.8600 ?
    N4 H4A . 0.8600 ?
    N6 N7 . 1.345(4) ?
    N7 H7 . 0.8600 ?
    N8 H8 . 0.8600 ?
    N10 N11 . 1.348(4) ?
    N11 H11A . 0.8600 ?
    N12 H12A . 0.8600 ?
    N14 N15 . 1.352(4) ?
    N15 H15 . 0.8600 ?
    N16 H16 . 0.8600 ?
loop_
    _geom_angle_atom_site_label_1
    _geom_angle_atom_site_label_2
    _geom_angle_atom_site_label_3
    _geom_angle_site_symmetry_1
    _geom_angle_site_symmetry_3
    _geom_angle
    _geom_angle_publ_flag
    C6 C1 C2 . . 121.2(5) ?
    C6 C1 H1 . . 119.4 ?
    C2 C1 H1 . . 119.4 ?
    C3 C2 C1 . . 119.6(5) ?
    C3 C2 H2 . . 120.2 ?
    C1 C2 H2 . . 120.2 ?
    C4 C3 C2 . . 120.2(5) ?
    C4 C3 H3 . . 119.9 ?
    C2 C3 H3 . . 119.9 ?
    C3 C4 C5 . . 119.7(5) ?
    C3 C4 H4 . . 120.1 ?
    C5 C4 H4 . . 120.1 ?
    C6 C5 C4 . . 120.6(5) ?
    C6 C5 H5 . . 119.7 ?
    C4 C5 H5 . . 119.7 ?
    C1 C6 C5 . . 118.6(4) ?
    C1 C6 C7 . . 117.6(4) ?
    C5 C6 C7 . . 123.8(4) ?
    N1 C7 C6 . . 114.9(4) ?
    N1 C7 H7A . . 108.5 ?
    C6 C7 H7A . . 108.5 ?
    N1 C7 H7B . . 108.5 ?
    C6 C7 H7B . . 108.5 ?
    H7A C7 H7B . . 107.5 ?
    C9 C8 C13 . . 121.4(5) ?
    C9 C8 N1 . . 128.7(5) ?
    C13 C8 N1 . . 109.9(4) ?
    C10 C9 C8 . . 117.5(5) ?
    C10 C9 H9 . . 121.3 ?
    C8 C9 H9 . . 121.3 ?
    C9 C10 C11 . . 121.6(5) ?
    C9 C10 H10 . . 119.2 ?
    C11 C10 H10 . . 119.2 ?
    C10 C11 C12 . . 121.2(5) ?
    C10 C11 H11 . . 119.4 ?
    C12 C11 H11 . . 119.4 ?
    C13 C12 C11 . . 117.4(4) ?
    C13 C12 H12 . . 121.3 ?
    C11 C12 H12 . . 121.3 ?
    C12 C13 C8 . . 120.9(4) ?
    C12 C13 C14 . . 132.4(4) ?
    C8 C13 C14 . . 106.7(4) ?
    N2 C14 C13 . . 125.1(4) ?
    N2 C14 C15 . . 127.5(4) ?
    C13 C14 C15 . . 107.4(4) ?
    O1 C15 N1 . . 126.7(4) ?
    O1 C15 C14 . . 128.1(4) ?
    N1 C15 C14 . . 105.2(4) ?
    N4 C16 N3 . . 113.6(3) ?
    N4 C16 S1 . . 128.4(3) ?
    N3 C16 S1 . . 118.0(3) ?
    C22 C17 C18 . . 120.1(4) ?
    C22 C17 N4 . . 124.9(4) ?
    C18 C17 N4 . . 115.0(4) ?
    C17 C18 C19 . . 120.2(5) ?
    C17 C18 H18 . . 119.9 ?
    C19 C18 H18 . . 119.9 ?
    C20 C19 C18 . . 119.5(5) ?
    C20 C19 H19 . . 120.2 ?
    C18 C19 H19 . . 120.2 ?
    C21 C20 C19 . . 120.0(5) ?
    C21 C20 H20 . . 120.0 ?
    C19 C20 H20 . . 120.0 ?
    C20 C21 C22 . . 120.9(5) ?
    C20 C21 H21 . . 119.5 ?
    C22 C21 H21 . . 119.5 ?
    C17 C22 C21 . . 119.3(5) ?
    C17 C22 H22 . . 120.3 ?
    C21 C22 H22 . . 120.3 ?
    C28 C23 C24 . . 120.4(6) ?
    C28 C23 H23 . . 119.8 ?
    C24 C23 H23 . . 119.8 ?
    C25 C24 C23 . . 121.2(7) ?
    C25 C24 H24 . . 119.4 ?
    C23 C24 H24 . . 119.4 ?
    C24 C25 C26 . . 119.0(7) ?
    C24 C25 H25 . . 120.5 ?
    C26 C25 H25 . . 120.5 ?
    C25 C26 C27 . . 120.3(7) ?
    C25 C26 H26 . . 119.8 ?
    C27 C26 H26 . . 119.8 ?
    C28 C27 C26 . . 120.7(6) ?
    C28 C27 H27 . . 119.6 ?
    C26 C27 H27 . . 119.6 ?
    C23 C28 C27 . . 118.4(5) ?
    C23 C28 C29 . . 117.9(5) ?
    C27 C28 C29 . . 123.7(4) ?
    N5 C29 C28 . . 114.9(4) ?
    N5 C29 H29A . . 108.6 ?
    C28 C29 H29A . . 108.6 ?
    N5 C29 H29B . . 108.6 ?
    C28 C29 H29B . . 108.6 ?
    H29A C29 H29B . . 107.5 ?
    C35 C30 C31 . . 121.2(5) ?
    C35 C30 N5 . . 110.5(4) ?
    C31 C30 N5 . . 128.3(5) ?
    C32 C31 C30 . . 117.2(5) ?
    C32 C31 H31 . . 121.4 ?
    C30 C31 H31 . . 121.4 ?
    C31 C32 C33 . . 121.8(5) ?
    C31 C32 H32 . . 119.1 ?
    C33 C32 H32 . . 119.1 ?
    C32 C33 C34 . . 120.8(5) ?
    C32 C33 H33 . . 119.6 ?
    C34 C33 H33 . . 119.6 ?
    C35 C34 C33 . . 117.6(5) ?
    C35 C34 H34 . . 121.2 ?
    C33 C34 H34 . . 121.2 ?
    C34 C35 C30 . . 121.3(4) ?
    C34 C35 C36 . . 132.4(4) ?
    C30 C35 C36 . . 106.3(4) ?
    N6 C36 C35 . . 124.6(4) ?
    N6 C36 C37 . . 128.0(4) ?
    C35 C36 C37 . . 107.4(4) ?
    O2 C37 N5 . . 126.7(4) ?
    O2 C37 C36 . . 127.9(4) ?
    N5 C37 C36 . . 105.4(4) ?
    N8 C38 N7 . . 113.0(3) ?
    N8 C38 S2 . . 128.7(3) ?
    N7 C38 S2 . . 118.3(3) ?
    C40 C39 C44 . . 119.9(4) ?
    C40 C39 N8 . . 115.7(4) ?
    C44 C39 N8 . . 124.4(4) ?
    C39 C40 C41 . . 120.2(5) ?
    C39 C40 H40 . . 119.9 ?
    C41 C40 H40 . . 119.9 ?
    C40 C41 C42 . . 120.1(5) ?
    C40 C41 H41 . . 120.0 ?
    C42 C41 H41 . . 120.0 ?
    C43 C42 C41 . . 119.0(5) ?
    C43 C42 H42 . . 120.5 ?
    C41 C42 H42 . . 120.5 ?
    C42 C43 C44 . . 121.7(5) ?
    C42 C43 H43 . . 119.2 ?
    C44 C43 H43 . . 119.2 ?
    C39 C44 C43 . . 119.1(5) ?
    C39 C44 H44 . . 120.5 ?
    C43 C44 H44 . . 120.5 ?
    C46 C45 C50 . . 121.6(5) ?
    C46 C45 H45 . . 119.2 ?
    C50 C45 H45 . . 119.2 ?
    C45 C46 C47 . . 120.2(5) ?
    C45 C46 H46 . . 119.9 ?
    C47 C46 H46 . . 119.9 ?
    C48 C47 C46 . . 119.5(5) ?
    C48 C47 H47 . . 120.3 ?
    C46 C47 H47 . . 120.3 ?
    C47 C48 C49 . . 120.4(5) ?
    C47 C48 H48 . . 119.8 ?
    C49 C48 H48 . . 119.8 ?
    C50 C49 C48 . . 120.5(5) ?
    C50 C49 H49 . . 119.7 ?
    C48 C49 H49 . . 119.7 ?
    C49 C50 C45 . . 117.8(4) ?
    C49 C50 C51 . . 124.1(4) ?
    C45 C50 C51 . . 118.0(4) ?
    N9 C51 C50 . . 114.5(3) ?
    N9 C51 H51A . . 108.6 ?
    C50 C51 H51A . . 108.6 ?
    N9 C51 H51B . . 108.6 ?
    C50 C51 H51B . . 108.6 ?
    H51A C51 H51B . . 107.6 ?
    C53 C52 C57 . . 121.6(4) ?
    C53 C52 N9 . . 128.1(4) ?
    C57 C52 N9 . . 110.2(4) ?
    C52 C53 C54 . . 116.6(4) ?
    C52 C53 H53 . . 121.7 ?
    C54 C53 H53 . . 121.7 ?
    C55 C54 C53 . . 122.4(4) ?
    C55 C54 H54 . . 118.8 ?
    C53 C54 H54 . . 118.8 ?
    C54 C55 C56 . . 120.5(4) ?
    C54 C55 H55 . . 119.8 ?
    C56 C55 H55 . . 119.8 ?
    C57 C56 C55 . . 118.1(4) ?
    C57 C56 H56 . . 120.9 ?
    C55 C56 H56 . . 120.9 ?
    C56 C57 C52 . . 120.7(4) ?
    C56 C57 C58 . . 132.8(4) ?
    C52 C57 C58 . . 106.5(4) ?
    N10 C58 C57 . . 125.1(4) ?
    N10 C58 C59 . . 127.9(4) ?
    C57 C58 C59 . . 107.0(4) ?
    O3 C59 N9 . . 126.7(4) ?
    O3 C59 C58 . . 127.5(4) ?
    N9 C59 C58 . . 105.9(4) ?
    N12 C60 N11 . . 114.4(3) ?
    N12 C60 S3 . . 128.4(3) ?
    N11 C60 S3 . . 117.2(3) ?
    C62 C61 C66 . . 118.6(4) ?
    C62 C61 N12 . . 117.8(4) ?
    C66 C61 N12 . . 123.6(4) ?
    C63 C62 C61 . . 121.6(4) ?
    C63 C62 H62 . . 119.2 ?
    C61 C62 H62 . . 119.2 ?
    C64 C63 C62 . . 119.6(4) ?
    C64 C63 H63 . . 120.2 ?
    C62 C63 H63 . . 120.2 ?
    C63 C64 C65 . . 120.0(4) ?
    C63 C64 H64 . . 120.0 ?
    C65 C64 H64 . . 120.0 ?
    C64 C65 C66 . . 120.6(4) ?
    C64 C65 H65 . . 119.7 ?
    C66 C65 H65 . . 119.7 ?
    C61 C66 C65 . . 119.6(4) ?
    C61 C66 H66 . . 120.2 ?
    C65 C66 H66 . . 120.2 ?
    C72 C67 C68 . . 121.5(5) ?
    C72 C67 H67 . . 119.2 ?
    C68 C67 H67 . . 119.2 ?
    C69 C68 C67 . . 120.1(6) ?
    C69 C68 H68 . . 119.9 ?
    C67 C68 H68 . . 119.9 ?
    C68 C69 C70 . . 120.2(6) ?
    C68 C69 H69 . . 119.9 ?
    C70 C69 H69 . . 119.9 ?
    C69 C70 C71 . . 119.7(6) ?
    C69 C70 H70 . . 120.1 ?
    C71 C70 H70 . . 120.1 ?
    C72 C71 C70 . . 120.4(5) ?
    C72 C71 H71 . . 119.8 ?
    C70 C71 H71 . . 119.8 ?
    C67 C72 C71 . . 117.9(4) ?
    C67 C72 C73 . . 118.8(4) ?
    C71 C72 C73 . . 123.3(4) ?
    N13 C73 C72 . . 115.2(3) ?
    N13 C73 H73A . . 108.5 ?
    C72 C73 H73A . . 108.5 ?
    N13 C73 H73B . . 108.5 ?
    C72 C73 H73B . . 108.5 ?
    H73A C73 H73B . . 107.5 ?
    C79 C74 C75 . . 121.2(4) ?
    C79 C74 N13 . . 110.0(4) ?
    C75 C74 N13 . . 128.8(4) ?
    C76 C75 C74 . . 117.0(4) ?
    C76 C75 H75 . . 121.5 ?
    C74 C75 H75 . . 121.5 ?
    C77 C76 C75 . . 122.6(4) ?
    C77 C76 H76 . . 118.7 ?
    C75 C76 H76 . . 118.7 ?
    C76 C77 C78 . . 119.8(4) ?
    C76 C77 H77 . . 120.1 ?
    C78 C77 H77 . . 120.1 ?
    C79 C78 C77 . . 118.4(4) ?
    C79 C78 H78 . . 120.8 ?
    C77 C78 H78 . . 120.8 ?
    C78 C79 C74 . . 121.0(4) ?
    C78 C79 C80 . . 132.2(4) ?
    C74 C79 C80 . . 106.8(4) ?
    N14 C80 C79 . . 125.1(4) ?
    N14 C80 C81 . . 128.1(4) ?
    C79 C80 C81 . . 106.8(4) ?
    O4 C81 N13 . . 126.2(4) ?
    O4 C81 C80 . . 128.0(4) ?
    N13 C81 C80 . . 105.8(4) ?
    N16 C82 N15 . . 113.8(3) ?
    N16 C82 S4 . . 128.9(3) ?
    N15 C82 S4 . . 117.3(3) ?
    C84 C83 C88 . . 119.0(4) ?
    C84 C83 N16 . . 117.2(4) ?
    C88 C83 N16 . . 123.8(4) ?
    C83 C84 C85 . . 120.4(4) ?
    C83 C84 H84 . . 119.8 ?
    C85 C84 H84 . . 119.8 ?
    C86 C85 C84 . . 119.9(4) ?
    C86 C85 H85 . . 120.1 ?
    C84 C85 H85 . . 120.1 ?
    C87 C86 C85 . . 120.0(4) ?
    C87 C86 H86 . . 120.0 ?
    C85 C86 H86 . . 120.0 ?
    C86 C87 C88 . . 120.9(4) ?
    C86 C87 H87 . . 119.6 ?
    C88 C87 H87 . . 119.6 ?
    C87 C88 C83 . . 119.9(4) ?
    C87 C88 H88 . . 120.1 ?
    C83 C88 H88 . . 120.1 ?
    C15 N1 C8 . . 110.7(4) ?
    C15 N1 C7 . . 123.4(4) ?
    C8 N1 C7 . . 125.7(4) ?
    C14 N2 N3 . . 117.9(3) ?
    N2 N3 C16 . . 120.0(3) ?
    N2 N3 H3A . . 120.0 ?
    C16 N3 H3A . . 120.0 ?
    C16 N4 C17 . . 130.9(3) ?
    C16 N4 H4A . . 114.5 ?
    C17 N4 H4A . . 114.5 ?
    C37 N5 C30 . . 110.4(4) ?
    C37 N5 C29 . . 123.7(4) ?
    C30 N5 C29 . . 125.7(4) ?
    C36 N6 N7 . . 117.0(3) ?
    N6 N7 C38 . . 120.3(3) ?
    N6 N7 H7 . . 119.8 ?
    C38 N7 H7 . . 119.8 ?
    C38 N8 C39 . . 131.3(3) ?
    C38 N8 H8 . . 114.3 ?
    C39 N8 H8 . . 114.3 ?
    C59 N9 C52 . . 110.4(3) ?
    C59 N9 C51 . . 123.4(4) ?
    C52 N9 C51 . . 125.8(4) ?
    C58 N10 N11 . . 117.3(3) ?
    N10 N11 C60 . . 120.9(3) ?
    N10 N11 H11A . . 119.5 ?
    C60 N11 H11A . . 119.5 ?
    C60 N12 C61 . . 130.0(3) ?
    C60 N12 H12A . . 115.0 ?
    C61 N12 H12A . . 115.0 ?
    C81 N13 C74 . . 110.6(3) ?
    C81 N13 C73 . . 124.2(4) ?
    C74 N13 C73 . . 124.9(4) ?
    C80 N14 N15 . . 117.1(3) ?
    N14 N15 C82 . . 121.0(3) ?
    N14 N15 H15 . . 119.5 ?
    C82 N15 H15 . . 119.5 ?
    C82 N16 C83 . . 130.0(3) ?
    C82 N16 H16 . . 115.0 ?
    C83 N16 H16 . . 115.0 ?
loop_
    _geom_torsion_atom_site_label_1
    _geom_torsion_atom_site_label_2
    _geom_torsion_atom_site_label_3
    _geom_torsion_atom_site_label_4
    _geom_torsion_site_symmetry_1
    _geom_torsion_site_symmetry_2
    _geom_torsion_site_symmetry_3
    _geom_torsion_site_symmetry_4
    _geom_torsion
    _geom_torsion_publ_flag
    C6 C1 C2 C3 . . . . -0.7(8) ?
    C1 C2 C3 C4 . . . . 0.3(9) ?
    C2 C3 C4 C5 . . . . 0.2(9) ?
    C3 C4 C5 C6 . . . . -0.3(8) ?
    C2 C1 C6 C5 . . . . 0.6(7) ?
    C2 C1 C6 C7 . . . . -179.4(4) ?
    C4 C5 C6 C1 . . . . -0.1(7) ?
    C4 C5 C6 C7 . . . . 179.9(4) ?
    C1 C6 C7 N1 . . . . 154.4(4) ?
    C5 C6 C7 N1 . . . . -25.6(6) ?
    C13 C8 C9 C10 . . . . 1.3(6) ?
    N1 C8 C9 C10 . . . . -178.8(4) ?
    C8 C9 C10 C11 . . . . -0.6(7) ?
    C9 C10 C11 C12 . . . . 0.0(7) ?
    C10 C11 C12 C13 . . . . -0.2(6) ?
    C11 C12 C13 C8 . . . . 0.9(6) ?
    C11 C12 C13 C14 . . . . -179.0(4) ?
    C9 C8 C13 C12 . . . . -1.5(6) ?
    N1 C8 C13 C12 . . . . 178.6(4) ?
    C9 C8 C13 C14 . . . . 178.4(4) ?
    N1 C8 C13 C14 . . . . -1.4(5) ?
    C12 C13 C14 N2 . . . . 2.6(7) ?
    C8 C13 C14 N2 . . . . -177.3(4) ?
    C12 C13 C14 C15 . . . . -179.2(4) ?
    C8 C13 C14 C15 . . . . 0.9(4) ?
    N2 C14 C15 O1 . . . . -1.1(7) ?
    C13 C14 C15 O1 . . . . -179.2(4) ?
    N2 C14 C15 N1 . . . . 178.1(4) ?
    C13 C14 C15 N1 . . . . -0.1(4) ?
    C22 C17 C18 C19 . . . . 1.3(7) ?
    N4 C17 C18 C19 . . . . -178.8(4) ?
    C17 C18 C19 C20 . . . . -0.9(8) ?
    C18 C19 C20 C21 . . . . 0.1(9) ?
    C19 C20 C21 C22 . . . . 0.2(9) ?
    C18 C17 C22 C21 . . . . -0.9(7) ?
    N4 C17 C22 C21 . . . . 179.1(4) ?
    C20 C21 C22 C17 . . . . 0.2(8) ?
    C28 C23 C24 C25 . . . . -1.4(10) ?
    C23 C24 C25 C26 . . . . 1.7(12) ?
    C24 C25 C26 C27 . . . . 0.0(11) ?
    C25 C26 C27 C28 . . . . -2.0(9) ?
    C24 C23 C28 C27 . . . . -0.6(8) ?
    C24 C23 C28 C29 . . . . 179.8(5) ?
    C26 C27 C28 C23 . . . . 2.3(7) ?
    C26 C27 C28 C29 . . . . -178.2(5) ?
    C23 C28 C29 N5 . . . . -180.0(4) ?
    C27 C28 C29 N5 . . . . 0.5(6) ?
    C35 C30 C31 C32 . . . . -2.0(7) ?
    N5 C30 C31 C32 . . . . 177.9(4) ?
    C30 C31 C32 C33 . . . . 1.5(7) ?
    C31 C32 C33 C34 . . . . -0.1(7) ?
    C32 C33 C34 C35 . . . . -0.9(7) ?
    C33 C34 C35 C30 . . . . 0.4(6) ?
    C33 C34 C35 C36 . . . . 179.7(4) ?
    C31 C30 C35 C34 . . . . 1.1(6) ?
    N5 C30 C35 C34 . . . . -178.8(4) ?
    C31 C30 C35 C36 . . . . -178.3(4) ?
    N5 C30 C35 C36 . . . . 1.7(5) ?
    C34 C35 C36 N6 . . . . -2.1(7) ?
    C30 C35 C36 N6 . . . . 177.3(4) ?
    C34 C35 C36 C37 . . . . 179.6(5) ?
    C30 C35 C36 C37 . . . . -1.0(4) ?
    N6 C36 C37 O2 . . . . 2.5(7) ?
    C35 C36 C37 O2 . . . . -179.3(4) ?
    N6 C36 C37 N5 . . . . -178.3(4) ?
    C35 C36 C37 N5 . . . . 0.0(4) ?
    C44 C39 C40 C41 . . . . 0.9(7) ?
    N8 C39 C40 C41 . . . . -179.8(4) ?
    C39 C40 C41 C42 . . . . -0.8(8) ?
    C40 C41 C42 C43 . . . . 1.0(8) ?
    C41 C42 C43 C44 . . . . -1.3(8) ?
    C40 C39 C44 C43 . . . . -1.2(7) ?
    N8 C39 C44 C43 . . . . 179.6(4) ?
    C42 C43 C44 C39 . . . . 1.4(8) ?
    C50 C45 C46 C47 . . . . 1.8(8) ?
    C45 C46 C47 C48 . . . . -1.6(9) ?
    C46 C47 C48 C49 . . . . 0.5(8) ?
    C47 C48 C49 C50 . . . . 0.5(7) ?
    C48 C49 C50 C45 . . . . -0.4(6) ?
    C48 C49 C50 C51 . . . . -180.0(4) ?
    C46 C45 C50 C49 . . . . -0.8(7) ?
    C46 C45 C50 C51 . . . . 178.9(4) ?
    C49 C50 C51 N9 . . . . 26.9(6) ?
    C45 C50 C51 N9 . . . . -152.7(4) ?
    C57 C52 C53 C54 . . . . -0.4(6) ?
    N9 C52 C53 C54 . . . . 178.7(4) ?
    C52 C53 C54 C55 . . . . 0.0(6) ?
    C53 C54 C55 C56 . . . . 0.6(7) ?
    C54 C55 C56 C57 . . . . -0.9(6) ?
    C55 C56 C57 C52 . . . . 0.5(6) ?
    C55 C56 C57 C58 . . . . 178.7(4) ?
    C53 C52 C57 C56 . . . . 0.1(6) ?
    N9 C52 C57 C56 . . . . -179.1(4) ?
    C53 C52 C57 C58 . . . . -178.5(4) ?
    N9 C52 C57 C58 . . . . 2.3(4) ?
    C56 C57 C58 N10 . . . . -1.6(7) ?
    C52 C57 C58 N10 . . . . 176.7(4) ?
    C56 C57 C58 C59 . . . . -179.7(4) ?
    C52 C57 C58 C59 . . . . -1.4(4) ?
    N10 C58 C59 O3 . . . . 1.5(7) ?
    C57 C58 C59 O3 . . . . 179.5(4) ?
    N10 C58 C59 N9 . . . . -178.0(4) ?
    C57 C58 C59 N9 . . . . 0.0(4) ?
    C66 C61 C62 C63 . . . . -1.5(7) ?
    N12 C61 C62 C63 . . . . -179.2(4) ?
    C61 C62 C63 C64 . . . . 1.4(8) ?
    C62 C63 C64 C65 . . . . -1.1(8) ?
    C63 C64 C65 C66 . . . . 1.1(8) ?
    C62 C61 C66 C65 . . . . 1.5(7) ?
    N12 C61 C66 C65 . . . . 179.0(4) ?
    C64 C65 C66 C61 . . . . -1.3(7) ?
    C72 C67 C68 C69 . . . . 2.0(9) ?
    C67 C68 C69 C70 . . . . -2.3(10) ?
    C68 C69 C70 C71 . . . . 0.3(9) ?
    C69 C70 C71 C72 . . . . 2.1(8) ?
    C68 C67 C72 C71 . . . . 0.4(7) ?
    C68 C67 C72 C73 . . . . -180.0(5) ?
    C70 C71 C72 C67 . . . . -2.4(7) ?
    C70 C71 C72 C73 . . . . 178.0(4) ?
    C67 C72 C73 N13 . . . . 173.9(4) ?
    C71 C72 C73 N13 . . . . -6.5(6) ?
    C79 C74 C75 C76 . . . . 1.4(6) ?
    N13 C74 C75 C76 . . . . -178.8(4) ?
    C74 C75 C76 C77 . . . . -0.6(7) ?
    C75 C76 C77 C78 . . . . -0.5(7) ?
    C76 C77 C78 C79 . . . . 0.8(6) ?
    C77 C78 C79 C74 . . . . 0.0(6) ?
    C77 C78 C79 C80 . . . . -179.0(4) ?
    C75 C74 C79 C78 . . . . -1.2(6) ?
    N13 C74 C79 C78 . . . . 179.0(4) ?
    C75 C74 C79 C80 . . . . 178.1(4) ?
    N13 C74 C79 C80 . . . . -1.7(4) ?
    C78 C79 C80 N14 . . . . 2.4(7) ?
    C74 C79 C80 N14 . . . . -176.7(4) ?
    C78 C79 C80 C81 . . . . -179.7(4) ?
    C74 C79 C80 C81 . . . . 1.2(4) ?
    N14 C80 C81 O4 . . . . -2.9(7) ?
    C79 C80 C81 O4 . . . . 179.3(4) ?
    N14 C80 C81 N13 . . . . 177.6(4) ?
    C79 C80 C81 N13 . . . . -0.2(4) ?
    C88 C83 C84 C85 . . . . 0.5(7) ?
    N16 C83 C84 C85 . . . . 178.8(4) ?
    C83 C84 C85 C86 . . . . -0.8(8) ?
    C84 C85 C86 C87 . . . . 1.1(9) ?
    C85 C86 C87 C88 . . . . -1.2(8) ?
    C86 C87 C88 C83 . . . . 1.0(8) ?
    C84 C83 C88 C87 . . . . -0.6(7) ?
    N16 C83 C88 C87 . . . . -178.7(4) ?
    O1 C15 N1 C8 . . . . 178.4(4) ?
    C14 C15 N1 C8 . . . . -0.8(4) ?
    O1 C15 N1 C7 . . . . 3.6(7) ?
    C14 C15 N1 C7 . . . . -175.5(3) ?
    C9 C8 N1 C15 . . . . -178.4(4) ?
    C13 C8 N1 C15 . . . . 1.5(5) ?
    C9 C8 N1 C7 . . . . -3.8(7) ?
    C13 C8 N1 C7 . . . . 176.0(4) ?
    C6 C7 N1 C15 . . . . -98.7(5) ?
    C6 C7 N1 C8 . . . . 87.4(5) ?
    C13 C14 N2 N3 . . . . 177.7(3) ?
    C15 C14 N2 N3 . . . . -0.1(6) ?
    C14 N2 N3 C16 . . . . 179.3(4) ?
    N4 C16 N3 N2 . . . . -5.8(5) ?
    S1 C16 N3 N2 . . . . 174.6(3) ?
    N3 C16 N4 C17 . . . . 174.5(4) ?
    S1 C16 N4 C17 . . . . -6.0(7) ?
    C22 C17 N4 C16 . . . . 23.1(7) ?
    C18 C17 N4 C16 . . . . -156.9(4) ?
    O2 C37 N5 C30 . . . . -179.7(4) ?
    C36 C37 N5 C30 . . . . 1.1(4) ?
    O2 C37 N5 C29 . . . . -3.6(7) ?
    C36 C37 N5 C29 . . . . 177.1(3) ?
    C35 C30 N5 C37 . . . . -1.8(5) ?
    C31 C30 N5 C37 . . . . 178.2(4) ?
    C35 C30 N5 C29 . . . . -177.8(4) ?
    C31 C30 N5 C29 . . . . 2.3(7) ?
    C28 C29 N5 C37 . . . . 105.0(5) ?
    C28 C29 N5 C30 . . . . -79.5(5) ?
    C35 C36 N6 N7 . . . . -177.8(4) ?
    C37 C36 N6 N7 . . . . 0.2(6) ?
    C36 N6 N7 C38 . . . . -178.5(3) ?
    N8 C38 N7 N6 . . . . 5.5(5) ?
    S2 C38 N7 N6 . . . . -174.5(3) ?
    N7 C38 N8 C39 . . . . -171.3(4) ?
    S2 C38 N8 C39 . . . . 8.8(7) ?
    C40 C39 N8 C38 . . . . 155.9(4) ?
    C44 C39 N8 C38 . . . . -24.8(7) ?
    O3 C59 N9 C52 . . . . -178.1(4) ?
    C58 C59 N9 C52 . . . . 1.4(4) ?
    O3 C59 N9 C51 . . . . -5.1(7) ?
    C58 C59 N9 C51 . . . . 174.4(3) ?
    C53 C52 N9 C59 . . . . 178.5(4) ?
    C57 C52 N9 C59 . . . . -2.4(4) ?
    C53 C52 N9 C51 . . . . 5.6(6) ?
    C57 C52 N9 C51 . . . . -175.2(3) ?
    C50 C51 N9 C59 . . . . 98.9(4) ?
    C50 C51 N9 C52 . . . . -89.1(5) ?
    C57 C58 N10 N11 . . . . -177.5(3) ?
    C59 C58 N10 N11 . . . . 0.2(6) ?
    C58 N10 N11 C60 . . . . -179.5(3) ?
    N12 C60 N11 N10 . . . . 5.6(5) ?
    S3 C60 N11 N10 . . . . -175.9(3) ?
    N11 C60 N12 C61 . . . . -177.6(4) ?
    S3 C60 N12 C61 . . . . 4.1(6) ?
    C62 C61 N12 C60 . . . . -153.5(4) ?
    C66 C61 N12 C60 . . . . 29.0(7) ?
    O4 C81 N13 C74 . . . . 179.7(4) ?
    C80 C81 N13 C74 . . . . -0.8(4) ?
    O4 C81 N13 C73 . . . . 5.9(7) ?
    C80 C81 N13 C73 . . . . -174.6(3) ?
    C79 C74 N13 C81 . . . . 1.7(5) ?
    C75 C74 N13 C81 . . . . -178.1(4) ?
    C79 C74 N13 C73 . . . . 175.4(4) ?
    C75 C74 N13 C73 . . . . -4.4(7) ?
    C72 C73 N13 C81 . . . . -104.6(5) ?
    C72 C73 N13 C74 . . . . 82.5(5) ?
    C79 C80 N14 N15 . . . . 177.8(3) ?
    C81 C80 N14 N15 . . . . 0.4(6) ?
    C80 N14 N15 C82 . . . . 178.7(4) ?
    N16 C82 N15 N14 . . . . -5.7(5) ?
    S4 C82 N15 N14 . . . . 175.7(3) ?
    N15 C82 N16 C83 . . . . 176.4(4) ?
    S4 C82 N16 C83 . . . . -5.2(7) ?
    C84 C83 N16 C82 . . . . 154.5(4) ?
    C88 C83 N16 C82 . . . . -27.3(7) ?
loop_
    _geom_hbond_atom_site_label_D
    _geom_hbond_atom_site_label_H
    _geom_hbond_atom_site_label_A
    _geom_hbond_site_symmetry_A
    _geom_hbond_distance_DH
    _geom_hbond_distance_HA
    _geom_hbond_distance_DA
    _geom_hbond_angle_DHA
    N3 H3A O1 . 0.86 2.11 2.777(4) 134
    N7 H7 O2 . 0.86 2.10 2.773(4) 135
    N11 H11A O3 . 0.86 2.09 2.771(4) 135
    N15 H15 O4 . 0.86 2.10 2.779(4) 135
    N4 H4A N2 . 0.86 2.13 2.575(4) 112
    N8 H8 N6 . 0.86 2.12 2.570(5) 112
    N12 H12A N10 . 0.86 2.17 2.606(4) 111
    N16 H16 N14 . 0.86 2.16 2.603(4) 111
    C22 H22 S1 . 0.93 2.58 3.203(5) 125
    C44 H44 S2 . 0.93 2.61 3.224(5) 124
    C66 H66 S3 . 0.93 2.67 3.217(4) 119
    C88 H88 S4 . 0.93 2.67 3.227(4) 120
    C10 H10 S3 1_465 0.93 2.80 3.697(5) 164
    C21 H21 S4 2_657 0.93 2.80 3.710(5) 166
    C32 H32 S1 1_565 0.93 2.74 3.648(6) 166
    C43 H43 S3 2_756 0.93 2.81 3.712(6) 165
    C76 H76 S2 1_465 0.93 2.84 3.721(5) 159
    C41 H41 Cg2 2_666 0.93 2.99 3.788(6) 145
    C78 H78 Cg12 1_465 0.93 2.95 3.717(5) 141
_iucr_refine_instructions_details
;
TITL aspjh3 in P -1
CELL  0.71073  11.2426  11.4899  30.3720   79.121   88.628   81.850
ZERR     8.00   0.0003   0.0003   0.0009    0.001    0.002    0.001
LATT   1
SFAC  C    H    N    O    S
UNIT  176  144  32   8    8
MERG   2
OMIT    -3.00  50.00
TWIN   -1.00  0.00  0.00  0.00 -1.00  0.00  0.00 -1.00  1.00   2
SIMU 0.02 0.04 C67 > C72
ISOR 0.01 0.02 C67 > C72
HTAB C22 S1
HTAB C44 S2
HTAB C62 S2
HTAB C66 S3
EQIV $1 x, y+1, z
HTAB C84 S1_$1
HTAB C88 S4
HTAB N3 O1
HTAB N4 N2
HTAB N4 S4
HTAB N7 O2
HTAB N8 N6
HTAB N11 O3
HTAB N12 N10
HTAB N15 O4
HTAB N16 N14
FMAP   2
PLAN   25
SIZE     0.30   0.30   0.35
ACTA
BOND   $H
CONF
L.S.   4
WGHT    0.057800
EXTI    0.000649
BASF   0.11000
FVAR       0.06704
C1    1    0.430821    0.142486    0.593351    11.00000    0.07507    0.07569 =
         0.06605   -0.00001    0.00179   -0.02086
AFIX  43
H1    2    0.402757    0.074576    0.587495    11.00000   -1.20000
AFIX   0
C2    1    0.523421    0.186476    0.568153    11.00000    0.08629    0.10474 =
         0.08393   -0.01483    0.02247   -0.01249
AFIX  43
H2    2    0.558190    0.148072    0.545690    11.00000   -1.20000
AFIX   0
C3    1    0.564072    0.287064    0.576332    11.00000    0.07876    0.10620 =
         0.09833    0.01298    0.01462   -0.02860
AFIX  43
H3    2    0.626450    0.317360    0.559283    11.00000   -1.20000
AFIX   0
C4    1    0.513445    0.343150    0.609416    11.00000    0.06561    0.07289 =
         0.10787    0.00671   -0.00425   -0.02174
AFIX  43
H4    2    0.541004    0.411712    0.614868    11.00000   -1.20000
AFIX   0
C5    1    0.420977    0.297609    0.634807    11.00000    0.05495    0.05977 =
         0.07941    0.00251   -0.00488   -0.01603
AFIX  43
H5    2    0.386773    0.335618    0.657456    11.00000   -1.20000
AFIX   0
C6    1    0.379200    0.196744    0.626875    11.00000    0.05553    0.06073 =
         0.04330    0.00705   -0.00567   -0.01084
C7    1    0.279142    0.141616    0.653062    11.00000    0.06740    0.07690 =
         0.04205   -0.00741   -0.00392   -0.02982
AFIX  23
H7A   2    0.204564    0.170620    0.636639    11.00000   -1.20000
H7B   2    0.294543    0.055601    0.654909    11.00000   -1.20000
AFIX   0
C8    1    0.192129    0.266651    0.710048    11.00000    0.04221    0.05384 =
         0.06081    0.00603   -0.00909   -0.01346
C9    1    0.129336    0.363641    0.682568    11.00000    0.05781    0.07042 =
         0.06367    0.01814   -0.01506   -0.02180
AFIX  43
H9    2    0.128499    0.369280    0.651623    11.00000   -1.20000
AFIX   0
C10   1    0.068130    0.451546    0.702469    11.00000    0.05037    0.05710 =
         0.09225    0.02643   -0.00656   -0.00596
AFIX  43
H10   2    0.025561    0.518464    0.684618    11.00000   -1.20000
AFIX   0
C11   1    0.068058    0.443341    0.748043    11.00000    0.04779    0.05322 =
         0.09869    0.00233    0.00692    0.00097
AFIX  43
H11   2    0.025480    0.504656    0.760498    11.00000   -1.20000
AFIX   0
C12   1    0.130373    0.345182    0.775970    11.00000    0.04994    0.04759 =
         0.07572   -0.00331   -0.00081   -0.00552
AFIX  43
H12   2    0.130580    0.339558    0.806919    11.00000   -1.20000
AFIX   0
C13   1    0.191651    0.256776    0.756151    11.00000    0.04185    0.04757 =
         0.05082    0.00338   -0.00769   -0.00765
C14   1    0.262808    0.144339    0.774236    11.00000    0.04399    0.04885 =
         0.04138   -0.00485   -0.00078   -0.01236
C15   1    0.308422    0.087364    0.735541    11.00000    0.05208    0.05266 =
         0.04358    0.00093   -0.00198   -0.02109
C16   1    0.366971   -0.055868    0.871688    11.00000    0.05096    0.04264 =
         0.03990   -0.00495    0.00185   -0.00796
C17   1    0.323585   -0.000977    0.946736    11.00000    0.06326    0.04114 =
         0.04287   -0.01343    0.00321   -0.00908
C18   1    0.240477    0.075581    0.964057    11.00000    0.10117    0.05831 =
         0.05502   -0.01557    0.00198    0.00180
AFIX  43
H18   2    0.190303    0.133927    0.944989    11.00000   -1.20000
AFIX   0
C19   1    0.230106    0.067024    1.010314    11.00000    0.11757    0.08212 =
         0.07472   -0.03482    0.02735   -0.01209
AFIX  43
H19   2    0.173911    0.120147    1.022198    11.00000   -1.20000
AFIX   0
C20   1    0.302246   -0.018977    1.037783    11.00000    0.14938    0.08743 =
         0.04896   -0.01460    0.01289   -0.03635
AFIX  43
H20   2    0.295718   -0.025363    1.068703    11.00000   -1.20000
AFIX   0
C21   1    0.383693   -0.095532    1.020362    11.00000    0.12721    0.08114 =
         0.04774   -0.00751   -0.01575    0.00057
AFIX  43
H21   2    0.432953   -0.154685    1.039458    11.00000   -1.20000
AFIX   0
C22   1    0.395065   -0.087306    0.974322    11.00000    0.10060    0.06120 =
         0.05079   -0.00713   -0.00792    0.00810
AFIX  43
H22   2    0.451316   -0.140679    0.962584    11.00000   -1.20000
AFIX   0
C23   1    0.884291    0.266749    0.917129    11.00000    0.09878    0.09944 =
         0.06602   -0.01749   -0.01951   -0.00609
AFIX  43
H23   2    0.841636    0.203702    0.928047    11.00000   -1.20000
AFIX   0
C24   1    0.965274    0.297416    0.944074    11.00000    0.11457    0.16843 =
         0.07874   -0.02962   -0.03250    0.01171
AFIX  43
H24   2    0.975890    0.255975    0.973435    11.00000   -1.20000
AFIX   0
C25   1    1.030259    0.386780    0.928905    11.00000    0.08346    0.17435 =
         0.13857   -0.08905   -0.06047    0.02479
AFIX  43
H25   2    1.086798    0.405657    0.947296    11.00000   -1.20000
AFIX   0
C26   1    1.011929    0.448497    0.886544    11.00000    0.05274    0.12420 =
         0.15212   -0.07901   -0.00195   -0.02155
AFIX  43
H26   2    1.056157    0.510332    0.875664    11.00000   -1.20000
AFIX   0
C27   1    0.928531    0.420428    0.859555    11.00000    0.06471    0.09157 =
         0.08318   -0.03644   -0.00014   -0.01843
AFIX  43
H27   2    0.914798    0.465101    0.830799    11.00000   -1.20000
AFIX   0
C28   1    0.865497    0.327748    0.874403    11.00000    0.05570    0.06528 =
         0.04911   -0.02465    0.00044   -0.00562
C29   1    0.775406    0.289562    0.846329    11.00000    0.07834    0.07745 =
         0.04665   -0.01546    0.00341   -0.03171
AFIX  23
H29A  2    0.799841    0.206163    0.844544    11.00000   -1.20000
H29B  2    0.698291    0.295168    0.861374    11.00000   -1.20000
AFIX   0
C30   1    0.691497    0.471196    0.789362    11.00000    0.04843    0.06313 =
         0.05729   -0.03255    0.00371   -0.01680
C31   1    0.628684    0.541080    0.816878    11.00000    0.06779    0.09848 =
         0.05605   -0.04428    0.00712   -0.02318
AFIX  43
H31   2    0.625495    0.514689    0.847719    11.00000   -1.20000
AFIX   0
C32   1    0.571278    0.650846    0.796885    11.00000    0.05284    0.09586 =
         0.10654   -0.06850    0.00594   -0.01261
AFIX  43
H32   2    0.529887    0.700637    0.814674    11.00000   -1.20000
AFIX   0
C33   1    0.573201    0.689545    0.751065    11.00000    0.05427    0.07606 =
         0.09873   -0.04773   -0.00879   -0.00055
AFIX  43
H33   2    0.533164    0.764583    0.738551    11.00000   -1.20000
AFIX   0
C34   1    0.633820    0.618276    0.723545    11.00000    0.05076    0.06139 =
         0.07650   -0.02902   -0.00273    0.00058
AFIX  43
H34   2    0.634521    0.643465    0.692598    11.00000   -1.20000
AFIX   0
C35   1    0.692922    0.509072    0.743479    11.00000    0.04603    0.05840 =
         0.04692   -0.02604    0.00434   -0.00769
C36   1    0.763233    0.413561    0.725505    11.00000    0.04388    0.05132 =
         0.04123   -0.01830    0.00295   -0.00820
C37   1    0.805545    0.316757    0.764214    11.00000    0.04868    0.05805 =
         0.04277   -0.02056    0.00223   -0.01501
C38   1    0.870492    0.311336    0.628431    11.00000    0.04644    0.04600 =
         0.04209   -0.01379   -0.00456   -0.00488
C39   1    0.829246    0.443694    0.553389    11.00000    0.05489    0.04384 =
         0.04148   -0.01301    0.00478   -0.01293
C40   1    0.748305    0.540567    0.535863    11.00000    0.09452    0.05136 =
         0.06249   -0.00318   -0.00474    0.00294
AFIX  43
H40   2    0.701215    0.582542    0.554887    11.00000   -1.20000
AFIX   0
C41   1    0.736186    0.576154    0.490404    11.00000    0.11980    0.07223 =
         0.07273    0.01120   -0.02427   -0.00384
AFIX  43
H41   2    0.680206    0.641596    0.478600    11.00000   -1.20000
AFIX   0
C42   1    0.806685    0.515264    0.462157    11.00000    0.13599    0.08245 =
         0.04654    0.00104   -0.00707   -0.03767
AFIX  43
H42   2    0.799759    0.539768    0.431234    11.00000   -1.20000
AFIX   0
C43   1    0.885863    0.419684    0.479908    11.00000    0.12931    0.07286 =
         0.05406   -0.01007    0.02166   -0.01659
AFIX  43
H43   2    0.932436    0.377381    0.460852    11.00000   -1.20000
AFIX   0
C44   1    0.899630    0.383037    0.525443    11.00000    0.09118    0.05752 =
         0.05269   -0.00671    0.00828   -0.00490
AFIX  43
H44   2    0.956070    0.317846    0.537097    11.00000   -1.20000
AFIX   0
C45   1    0.926028   -0.256183    0.898714    11.00000    0.08146    0.07208 =
         0.06440   -0.01139   -0.00534   -0.01984
AFIX  43
H45   2    0.897708   -0.329784    0.904175    11.00000   -1.20000
AFIX   0
C46   1    1.018791   -0.239652    0.923746    11.00000    0.09065    0.10876 =
         0.07369   -0.00896   -0.02250   -0.01142
AFIX  43
H46   2    1.054460   -0.302313    0.945436    11.00000   -1.20000
AFIX   0
C47   1    1.059543   -0.131693    0.917141    11.00000    0.07785    0.12195 =
         0.08078   -0.03277   -0.01747   -0.02339
AFIX  43
H47   2    1.121643   -0.119691    0.934733    11.00000   -1.20000
AFIX   0
C48   1    1.008701   -0.041441    0.884590    11.00000    0.07123    0.08554 =
         0.09528   -0.04780    0.00598   -0.02723
AFIX  43
H48   2    1.036608    0.032339    0.879791    11.00000   -1.20000
AFIX   0
C49   1    0.915689   -0.058822    0.858583    11.00000    0.05673    0.05798 =
         0.06636   -0.02057    0.00168   -0.00959
AFIX  43
H49   2    0.881941    0.003203    0.836256    11.00000   -1.20000
AFIX   0
C50   1    0.873015   -0.166536    0.865465    11.00000    0.05097    0.06012 =
         0.04014   -0.01825    0.00675   -0.00839
C51   1    0.772972   -0.193208    0.838977    11.00000    0.06794    0.06707 =
         0.04071   -0.01017    0.00205   -0.02069
AFIX  23
H51A  2    0.786778   -0.277399    0.837101    11.00000   -1.20000
H51B  2    0.698255   -0.179070    0.855016    11.00000   -1.20000
AFIX   0
C52   1    0.688309   -0.010999    0.781613    11.00000    0.04085    0.05668 =
         0.05342   -0.02397    0.00173   -0.01227
C53   1    0.625874    0.058878    0.809131    11.00000    0.05238    0.07735 =
         0.05418   -0.03092    0.00297   -0.01713
AFIX  43
H53   2    0.625158    0.034204    0.840102    11.00000   -1.20000
AFIX   0
C54   1    0.564397    0.167453    0.788371    11.00000    0.04517    0.08520 =
         0.07653   -0.04918    0.00784   -0.01276
AFIX  43
H54   2    0.521397    0.216744    0.805982    11.00000   -1.20000
AFIX   0
C55   1    0.564511    0.205143    0.742729    11.00000    0.05177    0.06218 =
         0.07928   -0.03202   -0.00007   -0.00472
AFIX  43
H55   2    0.522611    0.279175    0.730070    11.00000   -1.20000
AFIX   0
C56   1    0.626604    0.133684    0.715377    11.00000    0.05434    0.05531 =
         0.05359   -0.01942   -0.00270   -0.00361
AFIX  43
H56   2    0.626199    0.158169    0.684389    11.00000   -1.20000
AFIX   0
C57   1    0.688792    0.025644    0.735309    11.00000    0.03988    0.05520 =
         0.04032   -0.01905    0.00074   -0.01213
C58   1    0.759572   -0.069873    0.717570    11.00000    0.04063    0.05074 =
         0.04225   -0.01441   -0.00134   -0.01317
C59   1    0.803933   -0.165072    0.756932    11.00000    0.05035    0.05508 =
         0.03960   -0.01518    0.00189   -0.01747
C60   1    0.864081   -0.178881    0.621384    11.00000    0.04816    0.04683 =
         0.03793   -0.01347   -0.00065   -0.00451
C61   1    0.830973   -0.057808    0.544669    11.00000    0.04886    0.04827 =
         0.03669   -0.00841   -0.00042   -0.00071
C62   1    0.833733    0.057430    0.523154    11.00000    0.10295    0.04989 =
         0.05211   -0.00866   -0.01583   -0.00745
AFIX  43
H62   2    0.833758    0.117098    0.540016    11.00000   -1.20000
AFIX   0
C63   1    0.836458    0.087110    0.477489    11.00000    0.11729    0.06303 =
         0.05853    0.00599   -0.01338   -0.02279
AFIX  43
H63   2    0.840038    0.165843    0.463502    11.00000   -1.20000
AFIX   0
C64   1    0.833914    0.001179    0.452703    11.00000    0.09102    0.08919 =
         0.04340   -0.00117   -0.00752   -0.01419
AFIX  43
H64   2    0.834308    0.021046    0.421569    11.00000   -1.20000
AFIX   0
C65   1    0.830795   -0.113729    0.473225    11.00000    0.08371    0.07819 =
         0.04475   -0.01853   -0.00692   -0.00051
AFIX  43
H65   2    0.830493   -0.172688    0.456056    11.00000   -1.20000
AFIX   0
C66   1    0.828059   -0.144147    0.519444    11.00000    0.08501    0.05071 =
         0.04239   -0.01262    0.00341   -0.00276
AFIX  43
H66   2    0.824256   -0.222928    0.533320    11.00000   -1.20000
AFIX   0
C67   1    0.386186    0.678388    0.591127    11.00000    0.09384    0.08816 =
         0.05983   -0.00753    0.01301   -0.01250
AFIX  43
H67   2    0.345547    0.623091    0.581186    11.00000   -1.20000
AFIX   0
C68   1    0.469081    0.732031    0.563660    11.00000    0.10761    0.12168 =
         0.07768   -0.01808    0.03437    0.00197
AFIX  43
H68   2    0.482309    0.714849    0.535077    11.00000   -1.20000
AFIX   0
C69   1    0.530999    0.809031    0.577864    11.00000    0.08263    0.11093 =
         0.10136    0.01849    0.03234   -0.00303
AFIX  43
H69   2    0.589271    0.843101    0.559550    11.00000   -1.20000
AFIX   0
C70   1    0.509360    0.837276    0.618412    11.00000    0.06780    0.07568 =
         0.11773    0.00673    0.00146   -0.01159
AFIX  43
H70   2    0.552225    0.891137    0.628217    11.00000   -1.20000
AFIX   0
C71   1    0.422366    0.785610    0.645822    11.00000    0.06138    0.07060 =
         0.06437    0.00075    0.00069   -0.01069
AFIX  43
H71   2    0.405410    0.807149    0.673559    11.00000   -1.20000
AFIX   0
C72   1    0.362101    0.703917    0.632292    11.00000    0.05285    0.04980 =
         0.04258    0.00098   -0.00219   -0.00635
C73   1    0.270413    0.641906    0.660602    11.00000    0.07341    0.07180 =
         0.03866   -0.00991   -0.00021   -0.02801
AFIX  23
H73A  2    0.192881    0.666199    0.645852    11.00000   -1.20000
H73B  2    0.290903    0.556351    0.662097    11.00000   -1.20000
AFIX   0
C74   1    0.190344    0.766026    0.717988    11.00000    0.05172    0.04947 =
         0.04547    0.00630   -0.00568   -0.01460
C75   1    0.128249    0.864619    0.690887    11.00000    0.06437    0.06633 =
         0.05156    0.01380   -0.00713   -0.01902
AFIX  43
H75   2    0.125947    0.871185    0.659918    11.00000   -1.20000
AFIX   0
C76   1    0.069900    0.952766    0.711667    11.00000    0.04867    0.05844 =
         0.08028    0.02042   -0.00718   -0.01032
AFIX  43
H76   2    0.027989    1.020596    0.694107    11.00000   -1.20000
AFIX   0
C77   1    0.071040    0.944635    0.757363    11.00000    0.05225    0.05365 =
         0.07405   -0.00061    0.00259   -0.00370
AFIX  43
H77   2    0.030943    1.006423    0.770211    11.00000   -1.20000
AFIX   0
C78   1    0.131912    0.844428    0.784150    11.00000    0.05378    0.05168 =
         0.05494    0.00087    0.00009   -0.00581
AFIX  43
H78   2    0.132745    0.837154    0.815165    11.00000   -1.20000
AFIX   0
C79   1    0.191271    0.755649    0.763868    11.00000    0.04124    0.04566 =
         0.04454    0.00059   -0.00244   -0.00745
C80   1    0.260515    0.641226    0.781769    11.00000    0.04348    0.04548 =
         0.04134   -0.00123    0.00085   -0.00708
C81   1    0.303032    0.585285    0.742584    11.00000    0.04852    0.05024 =
         0.04588   -0.00505    0.00133   -0.01278
C82   1    0.364948    0.434424    0.878018    11.00000    0.04856    0.04332 =
         0.03925   -0.00066   -0.00244   -0.00514
C83   1    0.332751    0.481367    0.954370    11.00000    0.05492    0.04973 =
         0.03308   -0.00309    0.00201   -0.00528
C84   1    0.336263    0.575971    0.975337    11.00000    0.10397    0.05456 =
         0.05792   -0.01443    0.01541   -0.01382
AFIX  43
H84   2    0.337771    0.652143    0.958393    11.00000   -1.20000
AFIX   0
C85   1    0.337589    0.559192    1.021586    11.00000    0.12583    0.08062 =
         0.06357   -0.03430    0.01175   -0.02674
AFIX  43
H85   2    0.340964    0.623756    1.035716    11.00000   -1.20000
AFIX   0
C86   1    0.333946    0.447891    1.046466    11.00000    0.10102    0.09674 =
         0.03943   -0.01222    0.00348   -0.01900
AFIX  43
H86   2    0.333430    0.436683    1.077602    11.00000   -1.20000
AFIX   0
C87   1    0.331089    0.353994    1.025934    11.00000    0.09962    0.06782 =
         0.04421   -0.00169    0.00558   -0.00461
AFIX  43
H87   2    0.330140    0.278014    1.043112    11.00000   -1.20000
AFIX   0
C88   1    0.329567    0.369045    0.980111    11.00000    0.08332    0.05574 =
         0.04000   -0.00681    0.00086   -0.00490
AFIX  43
H88   2    0.326397    0.303773    0.966353    11.00000   -1.20000
AFIX   0
N1    3    0.263342    0.166121    0.698105    11.00000    0.06107    0.06032 =
         0.04046   -0.00176   -0.00178   -0.01707
N2    3    0.279610    0.101660    0.816010    11.00000    0.04819    0.04457 =
         0.04497   -0.00465   -0.00207   -0.00601
N3    3    0.345471   -0.007155    0.827582    11.00000    0.05439    0.04288 =
         0.04132   -0.00817    0.00229    0.00380
AFIX  43
H3A   2    0.373921   -0.045840    0.807142    11.00000   -1.20000
AFIX   0
N4    3    0.327225    0.017950    0.899419    11.00000    0.07053    0.03698 =
         0.04188   -0.00718   -0.00076    0.00227
AFIX  43
H4A   2    0.298978    0.089240    0.886306    11.00000   -1.20000
AFIX   0
N5    3    0.760261    0.357952    0.801583    11.00000    0.07160    0.06135 =
         0.03956   -0.01829    0.00190   -0.01720
N6    3    0.781126    0.414200    0.683546    11.00000    0.04861    0.04605 =
         0.04756   -0.01989    0.00277   -0.00161
N7    3    0.845465    0.316098    0.672399    11.00000    0.05533    0.04652 =
         0.03728   -0.01033    0.00075   -0.00146
AFIX  43
H7    2    0.870987    0.256080    0.693020    11.00000   -1.20000
AFIX   0
N8    3    0.834413    0.414168    0.600782    11.00000    0.07472    0.04162 =
         0.04253   -0.01291    0.00386   -0.00194
AFIX  43
H8    2    0.809939    0.473016    0.614035    11.00000   -1.20000
AFIX   0
N9    3    0.759465   -0.123320    0.794036    11.00000    0.06121    0.05688 =
         0.03801   -0.01186   -0.00099   -0.01150
N10   3    0.776397   -0.071637    0.675800    11.00000    0.04651    0.04824 =
         0.04483   -0.01992    0.00535   -0.00089
N11   3    0.841315   -0.170266    0.665055    11.00000    0.05980    0.04818 =
         0.03522   -0.01086   -0.00335    0.00126
AFIX  43
H11A  2    0.868765   -0.228579    0.686028    11.00000   -1.20000
AFIX   0
N12   3    0.826669   -0.080340    0.592193    11.00000    0.05978    0.04193 =
         0.04155   -0.01275    0.00445    0.00523
AFIX  43
H12A  2    0.794778   -0.020648    0.603830    11.00000   -1.20000
AFIX   0
N13   3    0.259000    0.664668    0.705603    11.00000    0.06548    0.05258 =
         0.03839   -0.00378    0.00127   -0.00996
N14   3    0.277008    0.597269    0.823624    11.00000    0.05023    0.04293 =
         0.04117    0.00122   -0.00243   -0.00476
N15   3    0.341107    0.486927    0.834358    11.00000    0.05738    0.04401 =
         0.04175   -0.00356   -0.00200    0.00424
AFIX  43
H15   2    0.367244    0.449266    0.813356    11.00000   -1.20000
AFIX   0
N16   3    0.329167    0.505648    0.907132    11.00000    0.06716    0.04187 =
         0.04210   -0.00479   -0.00207    0.00056
AFIX  43
H16   2    0.299276    0.577520    0.895262    11.00000   -1.20000
AFIX   0
O1    4    0.370945   -0.008846    0.736527    11.00000    0.06666    0.05008 =
         0.05897   -0.01013    0.00553   -0.00770
O2    4    0.867994    0.221880    0.763339    11.00000    0.06353    0.05161 =
         0.05883   -0.01613   -0.00594   -0.00058
O3    4    0.865749   -0.260039    0.756198    11.00000    0.06306    0.05199 =
         0.05539   -0.01181   -0.00372   -0.00462
O4    4    0.364719    0.489760    0.742897    11.00000    0.06286    0.05203 =
         0.05643   -0.01040    0.00327   -0.00209
S1    5    0.437415   -0.193887    0.884168    11.00000    0.09622    0.04682 =
         0.05468   -0.00351    0.00947    0.01409
S2    5    0.938954    0.184693    0.616233    11.00000    0.08494    0.04857 =
         0.05107   -0.01711   -0.00629    0.01023
S3    5    0.936185   -0.306674    0.611620    11.00000    0.09661    0.05920 =
         0.05047   -0.01741   -0.00628    0.02054
S4    5    0.435119    0.296295    0.887790    11.00000    0.09206    0.05035 =
         0.05027   -0.00185    0.00248    0.01332
HKLF 4
REM  vm in P -1
REM R1 =  0.0525 for   5697 Fo > 4sig(Fo)  and  0.1670 for all  13397 data
REM   1011 parameters refined using     72 restraints
END
WGHT      0.0577      0.0000
REM Highest difference peak  0.241,  deepest hole -0.263,  1-sigma level  0.040
Q1    1   0.4413 -0.2123  0.9290  11.00000  0.05    0.19
Q2    1   0.8987 -0.1128  0.5332  11.00000  0.05    0.19
Q3    1   0.9480  0.1996  0.5712  11.00000  0.05    0.19
Q4    1   0.4961 -0.2511  0.8667  11.00000  0.05    0.18
Q5    1   0.4311  0.2699  0.9353  11.00000  0.05    0.18
Q6    1   0.4854 -0.1306  0.8953  11.00000  0.05    0.18
Q7    1   0.6381  0.4592  0.8611  11.00000  0.05    0.17
Q8    1   0.9460  0.1568  0.6629  11.00000  0.05    0.17
Q9    1   0.4047  0.8175  0.6586  11.00000  0.05    0.17
Q10   1   0.1517  0.3174  0.7001  11.00000  0.05    0.17
Q11   1   0.9472 -0.3421  0.6583  11.00000  0.05    0.17
Q12   1   0.9994  0.2605  0.6129  11.00000  0.05    0.16
Q13   1   0.2787  0.1409  0.6798  11.00000  0.05    0.16
Q14   1   0.9191 -0.3631  0.5756  11.00000  0.05    0.16
Q15   1   0.2080  0.2248  0.7009  11.00000  0.05    0.16
Q16   1   0.5041  0.8575  0.6312  11.00000  0.05    0.16
Q17   1   0.6384  0.0361  0.8515  11.00000  0.05    0.16
Q18   1   0.1664  0.7965  0.7074  11.00000  0.05    0.16
Q19   1   0.9962 -0.3945  0.6329  11.00000  0.05    0.16
Q20   1   0.4990  0.2406  0.8739  11.00000  0.05    0.15
Q21   1   0.4720  0.2943  0.8105  11.00000  0.05    0.15
Q22   1   0.4427 -0.1787  0.8384  11.00000  0.05    0.15
Q23   1   0.8336  0.3418  0.5138  11.00000  0.05    0.15
Q24   1   0.1431  0.3729  0.6380  11.00000  0.05    0.15
Q25   1   0.3576  0.0533  0.6560  11.00000  0.05    0.15
;
