# Supplementary material for: Crystal structure of (Z)-2-(1-benzyl-2-oxoindolin-3-yl­idene)-N-phenyl­hydra­zine-1-carbo­thio­amide
Source: Acta Crystallogr E Crystallogr Commun. 2015 Feb 7;71(Pt 3):o160–1. doi: 10.1107/S2056989015002248 (PMC4350691; doi:10.1107/S2056989015002248)
Supplement: Supplementary file 2 [file e-71-0o160-Isup2.hkl]

# 
# h,k,l, Fc-squared, Fo-squared, sigma(Fo-squared) and status flag 
# 
data_I
_shelx_title ' vm in P -1' 
_shelx_refln_list_code          4 
_shelx_F_calc_maximum      478.37 
_exptl_crystal_F_000      1616.00 
_reflns_d_resolution_high  0.8409 
 
loop_ 
 _symmetry_equiv_pos_as_xyz 
 'x, y, z' 
 '-x, -y, -z' 
 
_cell_length_a    11.2426 
_cell_length_b    11.4899 
_cell_length_c    30.3720 
_cell_angle_alpha  79.121 
_cell_angle_beta   88.628 
_cell_angle_gamma  81.850 
 
_shelx_F_squared_multiplier     1.000 
 
loop_ 
 _refln_index_h 
 _refln_index_k 
 _refln_index_l 
 _refln_F_squared_calc 
 _refln_F_squared_meas 
 _refln_F_squared_sigma 
 _refln_observed_status 
   1   0   0        1.21       -2.96      1.97 o 
   2   0   0    28214.75    26889.05    166.25 o 
   3   0   0        4.45       24.89     10.71 o 
   4   0   0     9554.30     9054.17    100.70 o 
   5   0   0       11.10        8.76     14.80 o 
   6   0   0       65.41       39.57     21.00 o 
   7   0   0        2.05      -12.89     20.65 o 
   8   0   0      460.83      356.62     53.35 o 
   9   0   0        0.47        3.10     31.14 o 
  10   0   0      616.49      762.86     89.62 o 
  11   0   0        0.51       15.04     53.62 o 
  12   0   0        1.62        1.86     81.90 o 
  13   0   0        0.28      121.17     77.88 o 
 -13   1   0       39.00      192.59     92.20 o 
 -12   1   0        4.07      114.07     78.49 o 
 -11   1   0        4.68      -48.17     39.82 o 
 -10   1   0       16.17       12.25     38.76 o 
  -9   1   0      273.28      278.40     53.60 o 
  -8   1   0        4.47        6.22     14.16 o 
  -7   1   0      105.50       98.88     19.71 o 
  -6   1   0      226.01      153.87     33.73 o 
  -5   1   0      334.18      317.20     22.51 o 
  -4   1   0      112.22       72.69     11.64 o 
  -3   1   0    13162.65    12837.75    104.02 o 
  -2   1   0       84.01       78.90      8.46 o 
   2   1   0       59.92       53.34      5.78 o 
   3   1   0      343.24      371.18     16.99 o 
   4   1   0       40.35       45.22     12.27 o 
   5   1   0     1019.25      955.14     42.83 o 
   6   1   0      176.91      222.58     37.91 o 
   7   1   0       95.92       90.76     24.37 o 
   8   1   0       75.50       60.41     28.21 o 
   9   1   0       13.82       13.80     27.60 o 
  10   1   0        2.27       13.44     30.65 o 
  11   1   0       10.27       -9.17     68.09 o 
  12   1   0        4.60       32.10     52.87 o 
  13   1   0        4.34      -46.97     62.47 o 
 -12   2   0       37.81       20.23    122.16 o 
 -11   2   0       42.48       18.58     62.31 o 
 -10   2   0        5.03      -50.66     38.29 o 
  -9   2   0       56.68       56.12     41.96 o 
  -8   2   0      134.53      112.61     34.04 o 
  -7   2   0     3177.92     3558.34    106.67 o 
  -6   2   0     1016.77     1018.82     58.37 o 
  -5   2   0      539.80      376.13     38.82 o 
  -4   2   0     2330.16     2399.73     58.45 o 
  -3   2   0      139.29      115.37     13.99 o 
  -2   2   0     5414.27     5545.23     53.58 o 
  -1   2   0    14610.91    13910.68     91.10 o 
   0   2   0       11.79       24.23      3.86 o 
   1   2   0    23727.54    23128.81    119.21 o 
   2   2   0    68367.70    67373.25    453.98 o 
   3   2   0   216488.86   224287.17   1640.60 o 
   4   2   0      246.05      284.65     20.07 o 
   5   2   0     3121.97     3501.38     66.40 o 
   6   2   0     7750.12     7887.15    139.15 o 
   7   2   0      981.03      930.73     71.19 o 
   8   2   0        8.13      -25.60     21.59 o 
   9   2   0      112.20       61.70     33.19 o 
  10   2   0      171.51      104.73     42.02 o 
  11   2   0        7.61        0.43     47.09 o 
  12   2   0      139.48       42.64     43.45 o 
  13   2   0       39.05      170.11     89.28 o 
 -12   3   0       34.58       35.71    343.79 o 
 -11   3   0       18.17       41.02    124.07 o 
 -10   3   0       52.59      -13.50     40.28 o 
  -9   3   0      132.87      110.79     50.88 o 
  -8   3   0        0.52       30.05     33.69 o 
  -7   3   0       32.24       51.55     31.72 o 
  -6   3   0        6.08        2.14     25.00 o 
  -5   3   0      132.79      113.13     26.63 o 
  -4   3   0      428.63      458.85     33.07 o 
  -3   3   0       41.51       37.07     15.05 o 
  -2   3   0      387.29      392.95     23.55 o 
  -1   3   0     1371.76     1392.88     24.19 o 
   0   3   0      236.35      267.31     11.92 o 
   1   3   0       80.70       80.26      8.69 o 
   2   3   0      602.56      682.98     48.14 o 
   3   3   0     4505.72     4274.35     45.60 o 
   4   3   0       27.76       26.95      9.13 o 
   5   3   0      533.42      510.92     44.84 o 
   6   3   0       25.78       32.87     16.58 o 
   7   3   0       65.76       41.37     20.63 o 
   8   3   0       47.74       42.81     30.95 o 
   9   3   0        9.34      -45.77     30.51 o 
  10   3   0       22.39       27.74     30.19 o 
  11   3   0        2.17      -29.22     39.30 o 
  12   3   0        2.95      -69.37     46.25 o 
  13   3   0        1.21       -8.26     57.54 o 
 -12   4   0        2.85      -16.96    155.57 o 
 -11   4   0      131.24      205.92    136.85 o 
 -10   4   0      454.68      643.52    194.72 o 
  -9   4   0      173.65      109.84     58.84 o 
  -8   4   0      838.47      841.93     99.13 o 
  -7   4   0       14.38        0.43     32.90 o 
  -6   4   0      194.33      189.61     38.22 o 
  -5   4   0     4567.22     4692.47     86.81 o 
  -4   4   0     3165.21     3207.85     58.44 o 
  -3   4   0     6422.75     6832.09     98.90 o 
  -2   4   0     2767.68     2922.37     44.58 o 
  -1   4   0      270.72      242.42     11.60 o 
   0   4   0       24.12       26.25      6.36 o 
   1   4   0      550.34      544.67     16.58 o 
   2   4   0      586.26      529.56     16.51 o 
   3   4   0      468.05      475.23     18.46 o 
   4   4   0      352.78      365.11     24.08 o 
   5   4   0     1509.30     1576.86     35.58 o 
   6   4   0     6800.57     7178.73     91.25 o 
   7   4   0     2230.56     2405.29     63.06 o 
   8   4   0     1249.66     1274.58     80.96 o 
   9   4   0     2572.00     2919.85    120.60 o 
  10   4   0       97.50       72.97     36.42 o 
  11   4   0      120.42      131.98     45.55 o 
  12   4   0        3.40      -30.37     38.63 o 
  13   4   0        0.27      -28.38     41.43 o 
 -11   5   0       17.20      -28.80     60.90 o 
 -10   5   0        4.25       69.98     61.62 o 
  -9   5   0       41.60       74.01     48.78 o 
  -8   5   0       35.19        0.46     41.09 o 
  -7   5   0       55.71       97.29     39.23 o 
  -6   5   0      177.51      211.45     35.00 o 
  -5   5   0       33.59       26.51     21.26 o 
  -4   5   0      277.30      288.89     27.22 o 
  -3   5   0       19.98       15.25     13.53 o 
  -2   5   0      177.96      208.15     17.86 o 
  -1   5   0       14.46        9.96      7.10 o 
   0   5   0       22.58       16.42      7.92 o 
   1   5   0       69.45       69.06      9.01 o 
   2   5   0       87.13       78.33     11.59 o 
   3   5   0      380.44      406.73     17.91 o 
   4   5   0       41.91       32.78     10.50 o 
   5   5   0     2205.35     2273.52     43.11 o 
   6   5   0       76.17       64.94     14.27 o 
   7   5   0      165.65      158.11     19.66 o 
   8   5   0      122.37      107.50     32.62 o 
   9   5   0       19.29       35.35     33.36 o 
  10   5   0        3.78      -27.91     31.34 o 
  11   5   0       12.53       -6.65     41.31 o 
  12   5   0        1.44       19.45     41.53 o 
 -11   6   0       22.48       20.24    108.62 o 
 -10   6   0       42.84      129.34     88.57 o 
  -9   6   0      294.33      288.47     97.89 o 
  -8   6   0       61.10       62.39     51.26 o 
  -7   6   0       20.38       29.87     46.90 o 
  -6   6   0       70.38       51.81     37.16 o 
  -5   6   0     5610.67     5707.04    115.58 o 
  -4   6   0      443.07      470.15     29.87 o 
  -3   6   0       36.80        7.54     14.10 o 
  -2   6   0     1607.80     1647.30     33.60 o 
  -1   6   0     6893.65     7332.26     72.69 o 
   0   6   0     2826.80     2964.63     35.81 o 
   1   6   0        0.09        8.75      6.45 o 
   2   6   0        3.99       -7.61     10.53 o 
   3   6   0     2491.01     2437.16     43.45 o 
   4   6   0      316.69      312.79     20.18 o 
   5   6   0      829.51      865.84     30.46 o 
   6   6   0      108.95       90.28     16.39 o 
   7   6   0      276.43      275.43     51.58 o 
   8   6   0      169.15      129.97     31.56 o 
   9   6   0       13.68       98.07     62.95 o 
  10   6   0      475.20      491.43     96.60 o 
  11   6   0      368.48      436.64     80.14 o 
  12   6   0       66.06       56.14     50.65 o 
 -10   7   0        0.56       27.46     71.15 o 
  -9   7   0       10.03      -26.46     89.74 o 
  -8   7   0       91.16       57.09     64.17 o 
  -7   7   0       19.93      -21.95     65.49 o 
  -6   7   0       10.73      -43.39     45.29 o 
  -5   7   0       53.21       45.86     27.71 o 
  -4   7   0       13.68        3.16     22.51 o 
  -3   7   0       14.37       15.99     15.41 o 
  -2   7   0       49.80       53.76     11.99 o 
  -1   7   0       86.08       94.82     14.74 o 
   0   7   0      265.07      277.82     17.28 o 
   1   7   0       28.99       20.41     12.34 o 
   2   7   0       33.23       35.07     12.25 o 
   3   7   0       48.73       34.25     13.64 o 
   4   7   0       11.92        4.93     12.07 o 
   5   7   0       28.28       11.55     12.43 o 
   6   7   0        2.99       -7.76     15.65 o 
   7   7   0      143.19      117.28     27.08 o 
   8   7   0       17.87      -41.85     31.57 o 
   9   7   0        3.71       20.67     29.63 o 
  10   7   0        9.50        9.02     57.14 o 
  11   7   0        2.96      -35.98     52.86 o 
  12   7   0        6.89       53.46     68.98 o 
  -9   8   0       19.18       43.69     56.97 o 
  -8   8   0      434.20      565.53    100.78 o 
  -7   8   0        4.66       29.09     61.02 o 
  -6   8   0      483.02      498.48     56.85 o 
  -5   8   0        3.49      -41.91     36.53 o 
  -4   8   0      731.55      718.43     47.05 o 
  -3   8   0     1001.11      951.50     37.79 o 
  -2   8   0     1159.81     1202.65     44.57 o 
  -1   8   0      471.25      456.61     35.76 o 
   0   8   0     2232.50     2121.18     64.15 o 
   1   8   0        3.44      -12.09     11.25 o 
   2   8   0     1682.18     1758.79     35.26 o 
   3   8   0      485.43      546.05     30.64 o 
   4   8   0      753.59      779.11     34.72 o 
   5   8   0      711.63      739.44     40.93 o 
   6   8   0     1184.88     1437.30     70.21 o 
   7   8   0       11.34       14.40     46.40 o 
   8   8   0       53.91       43.06     28.42 o 
   9   8   0       58.49       22.63     31.75 o 
  10   8   0      150.61      165.56     99.34 o 
  11   8   0        6.25      235.87    142.41 o 
  -8   9   0        4.77       -3.35     85.76 o 
  -7   9   0       68.33       61.24     48.06 o 
  -6   9   0        2.24        1.21     32.12 o 
  -5   9   0       99.28      111.65     38.81 o 
  -4   9   0        7.41       21.13     21.65 o 
  -3   9   0      200.91      209.27     28.70 o 
  -2   9   0       56.80       76.04     15.90 o 
  -1   9   0      102.39       88.47     31.45 o 
   0   9   0      186.99      209.44     38.63 o 
   1   9   0      418.98      381.72     42.68 o 
   2   9   0       71.91       83.90     18.05 o 
   3   9   0        0.88      -18.98     17.26 o 
   4   9   0        7.88      -17.19     16.46 o 
   5   9   0       65.30       43.39     22.78 o 
   6   9   0       65.93       56.21     25.84 o 
   7   9   0        2.03       -9.56     31.41 o 
   8   9   0        4.46       16.75     27.92 o 
   9   9   0        3.51       -1.02     36.71 o 
  10   9   0        0.51      -24.29     30.28 o 
  11   9   0        1.26      -16.48     27.50 o 
  -7  10   0        8.61       92.93     40.39 o 
  -6  10   0       24.02       85.61     68.41 o 
  -5  10   0      369.55      385.48     47.63 o 
  -4  10   0       62.40      105.80     34.84 o 
  -3  10   0      637.48      689.98    100.51 o 
  -2  10   0       19.39      155.39     67.98 o 
  -1  10   0     2928.98     3034.09    113.26 o 
   0  10   0      303.73      274.80     47.53 o 
   1  10   0       41.66       21.99     22.44 o 
   2  10   0      348.79      330.24     26.94 o 
   3  10   0       50.55        6.06     20.84 o 
   4  10   0      284.66      353.36     36.61 o 
   5  10   0      335.46      304.30     36.48 o 
   6  10   0        0.46        7.67     22.52 o 
   7  10   0       69.57       80.96     37.73 o 
   8  10   0      165.24      137.08     44.83 o 
   9  10   0       94.94      135.77     49.89 o 
  10  10   0       13.54       20.07     35.75 o 
  -6  11   0        0.46       18.70     57.15 o 
  -5  11   0        0.02      -84.35    110.71 o 
  -4  11   0       34.80       18.32     48.08 o 
  -3  11   0       18.23      -55.83     60.36 o 
  -2  11   0       19.29       47.80     46.38 o 
   0  11   0       23.77       25.60     33.22 o 
   1  11   0       13.81      -11.39     22.41 o 
   2  11   0      107.65       78.84     30.39 o 
   3  11   0        4.36       28.01     20.66 o 
   4  11   0       15.29       41.76     24.65 o 
   5  11   0        2.23       -2.29     29.52 o 
   6  11   0        6.83       31.49     33.50 o 
   7  11   0       10.23        0.92     36.81 o 
   8  11   0        2.84       51.88     47.37 o 
   9  11   0        0.56       -4.88     32.33 o 
  -4  12   0        1.39      -24.45     56.65 o 
  -3  12   0       73.96       65.99     60.19 o 
  -2  12   0      116.48      111.40     51.49 o 
  -1  12   0       42.67       70.51     51.60 o 
   0  12   0      121.18       91.59     38.89 o 
   1  12   0       26.00       67.87     32.82 o 
   2  12   0      775.52      676.62     64.86 o 
   3  12   0       10.95        5.24     31.03 o 
   4  12   0        0.37       45.66     53.77 o 
   5  12   0      154.90      133.66     41.96 o 
   6  12   0      192.11      223.58     47.47 o 
   7  12   0        1.06       44.80     41.89 o 
  -1  13   0        1.88       41.94     55.51 o 
   0  13   0        1.40      -52.74     40.23 o 
   1  13   0       10.17        3.97     32.68 o 
   2  13   0        6.78        5.07     29.69 o 
   3  13   0        3.72       28.46     39.41 o 
   4  13   0       24.12      -11.74     32.65 o 
   5  13   0       68.97       69.59     47.38 o 
  -4 -13   1       18.23       54.95     35.60 o 
  -3 -13   1        2.10        5.46     49.01 o 
  -2 -13   1        7.26       13.01     32.58 o 
  -1 -13   1        0.06       -7.22     37.26 o 
   0 -13   1       14.14       34.65     39.41 o 
   1 -13   1       18.50      -21.74     60.82 o 
  -7 -12   1        6.51       35.33     41.42 o 
  -6 -12   1       20.63       -3.81     32.20 o 
  -5 -12   1        3.59       56.01     33.21 o 
  -4 -12   1      331.65      294.81     93.61 o 
  -3 -12   1      237.66      203.44     40.22 o 
  -2 -12   1        2.28       20.36     26.26 o 
  -1 -12   1      173.49      114.05     39.43 o 
   0 -12   1       37.62       82.88     46.93 o 
   1 -12   1       26.03       58.51     42.90 o 
   2 -12   1       31.63      103.61     51.02 o 
   3 -12   1       15.22       55.66     69.24 o 
   4 -12   1      110.58      159.33     74.09 o 
  -9 -11   1        0.16       15.21     37.61 o 
  -8 -11   1        8.59       32.36     36.26 o 
  -7 -11   1        1.44      -21.73     23.56 o 
  -6 -11   1        0.72      -31.80     21.20 o 
  -5 -11   1       56.52       66.55     31.44 o 
  -4 -11   1        1.85       -7.18     21.35 o 
  -3 -11   1       26.31       29.75     23.22 o 
  -2 -11   1       20.98       37.33     25.84 o 
  -1 -11   1      134.78      136.70     34.78 o 
   0 -11   1       17.12      -13.77     32.23 o 
   1 -11   1        7.77       22.71     47.10 o 
   2 -11   1       15.50       40.82     50.87 o 
   3 -11   1       19.59      -11.30     42.80 o 
   4 -11   1       37.22       15.39     43.72 o 
   5 -11   1        4.70      -13.26     46.64 o 
 -10 -10   1        8.90        6.44     35.45 o 
  -9 -10   1        6.00       33.09     30.35 o 
  -8 -10   1      205.27      144.09     66.22 o 
  -7 -10   1       55.46       21.25     27.72 o 
  -6 -10   1        0.83      -28.61     25.69 o 
  -5 -10   1      221.96      226.45     32.71 o 
  -4 -10   1     1018.35     1094.94     65.24 o 
  -3 -10   1       49.63       51.88     22.06 o 
  -2 -10   1      889.86      956.87     88.08 o 
  -1 -10   1      475.22      449.97     62.96 o 
   0 -10   1        7.36        4.77     28.29 o 
   1 -10   1      515.97      597.56     54.97 o 
   2 -10   1      948.57      858.94     97.01 o 
   3 -10   1       80.09       49.58     33.79 o 
   4 -10   1      120.64      185.71     36.78 o 
   5 -10   1      145.32      117.41     46.25 o 
   6 -10   1      152.19      223.28     45.34 o 
   7 -10   1       16.64       53.51     45.90 o 
 -11  -9   1        0.91       87.55     65.90 o 
 -10  -9   1        2.54       10.54     30.06 o 
  -9  -9   1        0.61        8.69     29.31 o 
  -8  -9   1        9.68       -0.65     30.44 o 
  -7  -9   1        6.20       -0.48     24.00 o 
  -6  -9   1        4.23      -12.49     22.19 o 
  -5  -9   1       15.01       23.17     24.17 o 
  -4  -9   1      227.53      216.65     29.77 o 
  -3  -9   1       78.03       56.51     20.87 o 
  -2  -9   1       89.17       79.20     18.67 o 
  -1  -9   1       36.64       27.08     23.22 o 
   0  -9   1       94.32       60.20     33.04 o 
   1  -9   1      242.92      267.86     37.22 o 
   2  -9   1       18.51        1.64     18.30 o 
   3  -9   1       20.94       33.77     23.15 o 
   4  -9   1       34.12       53.79     28.20 o 
   5  -9   1        1.21       11.25     28.33 o 
   6  -9   1       70.90       78.73     42.40 o 
   7  -9   1        0.25       57.70     39.40 o 
   8  -9   1        1.32        6.82     46.93 o 
 -11  -8   1      112.47      115.60     57.95 o 
 -10  -8   1        5.74       18.14     79.28 o 
  -9  -8   1      132.89      110.03     45.20 o 
  -8  -8   1       31.39       -3.75     25.01 o 
  -7  -8   1       63.32       57.15     31.41 o 
  -6  -8   1      307.76      222.92     35.28 o 
  -5  -8   1      666.42      735.68     45.94 o 
  -4  -8   1       35.20       35.20     17.08 o 
  -3  -8   1       65.02       26.61     13.58 o 
  -2  -8   1      817.20      906.61     29.90 o 
  -1  -8   1      111.65      107.56     17.89 o 
   0  -8   1      838.83      869.45     26.43 o 
   1  -8   1     4587.23     4710.42    108.78 o 
   2  -8   1      720.02      670.06     30.91 o 
   3  -8   1      271.32      241.73     28.95 o 
   4  -8   1     1144.05     1058.58     51.64 o 
   5  -8   1     1280.96     1180.00     95.61 o 
   6  -8   1     1025.95      980.49     77.13 o 
   7  -8   1       17.81       78.13     36.91 o 
   8  -8   1        0.22       30.56     52.03 o 
   9  -8   1      121.24      221.41     66.92 o 
 -12  -7   1        4.36      -61.29     49.40 o 
 -11  -7   1        0.68      231.42    144.64 o 
 -10  -7   1       18.01      -16.75     30.81 o 
  -9  -7   1        0.41       40.26     31.26 o 
  -8  -7   1        0.53       22.48     30.32 o 
  -7  -7   1       48.60       15.18     27.33 o 
  -6  -7   1        0.55        5.21     17.66 o 
  -5  -7   1       10.51       -4.60     12.40 o 
  -4  -7   1        5.15       22.40     13.25 o 
  -3  -7   1       77.76       76.58     16.61 o 
  -2  -7   1      263.60      279.04     21.67 o 
  -1  -7   1        4.29       -2.99      9.09 o 
   0  -7   1      198.48      200.49     20.10 o 
   1  -7   1        8.58       12.19     12.26 o 
   2  -7   1       73.55       84.33     14.78 o 
   3  -7   1        1.79       -9.89     11.40 o 
   4  -7   1       36.97       52.52     22.07 o 
   5  -7   1        7.91        3.00     21.18 o 
   6  -7   1        0.13      -48.01     36.24 o 
   7  -7   1        5.35      -63.83     65.73 o 
   8  -7   1        1.62      -11.12     60.32 o 
   9  -7   1        3.95      -25.35     44.52 o 
  10  -7   1        3.94       23.66     79.53 o 
 -12  -6   1      119.42      121.76     57.84 o 
 -11  -6   1      424.59      495.14     77.36 o 
 -10  -6   1       13.98       83.18     46.48 o 
  -9  -6   1       43.29       20.58     26.07 o 
  -8  -6   1      224.07      237.11     73.55 o 
  -7  -6   1     1996.51     2101.30     78.38 o 
  -6  -6   1       65.79       49.13     18.61 o 
  -5  -6   1       39.19       32.56     14.97 o 
  -4  -6   1      462.21      467.68     24.40 o 
  -3  -6   1       20.72       17.76     11.37 o 
  -2  -6   1     3003.62     3064.67     51.13 o 
  -1  -6   1     2094.69     1959.60     29.94 o 
   0  -6   1     1404.58     1546.62     19.87 o 
   1  -6   1      487.03      505.64     19.35 o 
   2  -6   1      308.66      337.56     19.06 o 
   3  -6   1      175.47      149.83     23.14 o 
   4  -6   1      781.86      748.75     35.73 o 
   5  -6   1      244.68      273.41     33.96 o 
   6  -6   1      473.70      408.77     49.28 o 
   7  -6   1       28.19       -5.76     44.54 o 
   8  -6   1      719.23      714.22     83.92 o 
   9  -6   1      641.88      667.21     99.04 o 
  10  -6   1       10.35       44.50     85.49 o 
 -12  -5   1        0.01       54.91     46.25 o 
 -11  -5   1       34.61       35.76     42.34 o 
 -10  -5   1        2.24       29.67     34.06 o 
  -9  -5   1        1.17       11.40     30.77 o 
  -8  -5   1       87.20       69.66     30.90 o 
  -7  -5   1       22.14       22.55     19.66 o 
  -6  -5   1       54.74       55.24     13.83 o 
  -5  -5   1      137.80      137.87     16.08 o 
  -4  -5   1      526.80      556.17     23.43 o 
  -3  -5   1       48.04       54.71      9.98 o 
  -2  -5   1      217.41      250.41     17.56 o 
  -1  -5   1       70.65       75.53      9.78 o 
   0  -5   1       19.08       15.04      6.85 o 
   1  -5   1       16.35       15.98      8.20 o 
   2  -5   1      121.07      111.22     16.49 o 
   3  -5   1      156.96      165.04     22.34 o 
   4  -5   1      184.47      209.15     25.10 o 
   5  -5   1        1.66      -14.70     14.35 o 
   6  -5   1       38.62       16.89     27.54 o 
   7  -5   1       14.21        4.16     38.09 o 
   8  -5   1        9.44      -15.20     41.75 o 
   9  -5   1       10.36       59.97     56.28 o 
  10  -5   1       11.66       34.51     59.90 o 
  11  -5   1        0.44      -18.21    119.48 o 
 -13  -4   1       24.17      -18.83     77.91 o 
 -12  -4   1       22.62      -29.23     37.35 o 
 -11  -4   1      268.81      278.28     55.37 o 
 -10  -4   1       53.11       72.29     37.98 o 
  -9  -4   1        5.04       89.82     34.39 o 
  -8  -4   1      793.38      978.27     97.16 o 
  -7  -4   1     2887.68     3167.77     98.85 o 
  -6  -4   1     4117.35     4610.81     58.81 o 
  -5  -4   1      229.49      247.89     26.28 o 
  -4  -4   1     6870.40     7076.85     72.08 o 
  -3  -4   1     2194.83     2109.65     31.82 o 
  -2  -4   1    10400.96    10014.45     69.05 o 
  -1  -4   1      852.19      834.36     20.11 o 
   0  -4   1     7408.57     7436.38     53.70 o 
   1  -4   1     5791.75     5445.64     56.46 o 
   2  -4   1     3774.87     3672.04    138.97 o 
   3  -4   1     4311.41     4584.54     70.19 o 
   4  -4   1     5060.55     5387.00     79.14 o 
   5  -4   1      179.73      179.71     28.33 o 
   6  -4   1       76.59       60.80     32.43 o 
   7  -4   1      749.37      682.25     57.29 o 
   8  -4   1      926.67      894.90     84.65 o 
   9  -4   1       15.59      -22.41     50.63 o 
  10  -4   1       96.10      149.94     79.51 o 
  11  -4   1       14.37      -38.38    188.03 o 
  12  -4   1      332.59      348.05    258.13 o 
 -13  -3   1        2.23      -16.49     46.11 o 
 -12  -3   1        2.17        2.17     36.37 o 
 -11  -3   1        9.72      -24.86     39.53 o 
 -10  -3   1       11.57      -23.24     26.00 o 
  -9  -3   1       61.65       54.66     35.21 o 
  -8  -3   1        8.72      -13.74     17.47 o 
  -7  -3   1       15.83       30.56     21.66 o 
  -6  -3   1       38.24       30.73     11.52 o 
  -5  -3   1      400.43      382.36     25.60 o 
  -4  -3   1      232.14      221.24     17.59 o 
  -3  -3   1      595.79      689.74     26.00 o 
  -2  -3   1     4951.61     4789.94     40.86 o 
  -1  -3   1        9.36       23.02      6.67 o 
   0  -3   1      787.11      730.15     15.22 o 
   1  -3   1       19.11        7.20      5.38 o 
   2  -3   1      670.97      648.19     23.25 o 
   3  -3   1      312.40      312.05     23.44 o 
   4  -3   1      574.03      615.77     37.66 o 
   5  -3   1      163.11      180.62     31.86 o 
   6  -3   1        2.14      -16.92     25.83 o 
   7  -3   1       61.65       38.63     34.73 o 
   8  -3   1       13.50        9.66     36.17 o 
   9  -3   1       42.84       80.62     47.53 o 
  10  -3   1        9.25       -9.39     37.23 o 
  11  -3   1       22.36      -11.58     48.51 o 
  12  -3   1        2.25      302.62    120.16 o 
 -13  -2   1      194.36      407.94    105.70 o 
 -12  -2   1      110.29       88.26     50.27 o 
 -11  -2   1       80.12       39.35     70.02 o 
 -10  -2   1       13.79        7.39     26.15 o 
  -9  -2   1       50.13       15.79     45.93 o 
  -8  -2   1      567.86      485.58     58.89 o 
  -7  -2   1      966.20      980.09     45.07 o 
  -6  -2   1      906.77      964.52     49.60 o 
  -5  -2   1      179.76      196.41     24.11 o 
  -4  -2   1    30038.93    29712.41    201.58 o 
  -3  -2   1     3177.66     3406.15     45.22 o 
  -2  -2   1     2727.21     2715.46     26.11 o 
  -1  -2   1     4507.59     4406.10     31.74 o 
   0  -2   1    27811.56    27409.15    136.78 o 
   1  -2   1        7.72        1.58      6.26 o 
   2  -2   1    17820.33    17906.04    129.27 o 
   3  -2   1       56.69       49.44     12.96 o 
   4  -2   1     5074.39     4965.07     83.27 o 
   5  -2   1       20.42       37.80     22.98 o 
   6  -2   1     2216.25     2475.34     85.84 o 
   7  -2   1     2811.88     3174.80    104.73 o 
   8  -2   1       14.30        8.03     32.27 o 
   9  -2   1     1073.45      997.29    143.28 o 
  10  -2   1       29.79      -20.28     42.32 o 
  11  -2   1      637.31      694.57     98.66 o 
  12  -2   1       41.92       -1.04     98.92 o 
 -13  -1   1        3.72      -18.29     51.78 o 
 -12  -1   1        1.44      121.88     80.72 o 
 -11  -1   1        4.57      -41.19     54.92 o 
 -10  -1   1       13.71       10.22     44.00 o 
  -9  -1   1       16.30       -0.22     30.45 o 
  -8  -1   1      475.88      482.36     66.71 o 
  -7  -1   1       65.36       50.27     20.21 o 
  -6  -1   1     1130.07     1151.92     50.77 o 
  -5  -1   1      156.60      137.43     18.35 o 
  -4  -1   1      346.90      277.42     24.36 o 
  -3  -1   1      195.79      209.50     13.92 o 
  -2  -1   1      227.17      246.42     12.06 o 
  -1  -1   1       54.90       47.74      4.45 o 
   0  -1   1      209.86      128.89      9.33 o 
   1  -1   1       77.57       67.54      5.72 o 
   2  -1   1      736.98      791.08     29.08 o 
   3  -1   1     1444.19     1644.71     77.90 o 
   4  -1   1      793.79      904.26     29.11 o 
   5  -1   1       93.16       79.35     12.55 o 
   6  -1   1     1978.67     2180.35     56.67 o 
   7  -1   1       61.82       46.28     16.69 o 
   8  -1   1       37.90       50.30     33.59 o 
   9  -1   1       23.11       41.64     40.32 o 
  10  -1   1       28.05      -33.63     50.75 o 
  11  -1   1        0.02       15.71     77.08 o 
  12  -1   1        0.75      -26.20     49.18 o 
  13  -1   1        0.67      150.63     74.43 o 
 -13   0   1        4.87      213.56     84.57 o 
 -12   0   1      458.62      508.90     99.91 o 
 -11   0   1       12.84      -53.48     38.13 o 
 -10   0   1      375.62      243.80     55.21 o 
  -9   0   1     1889.77     2087.98    148.76 o 
  -8   0   1      222.56      187.91     32.77 o 
  -7   0   1        6.18       13.80     17.92 o 
  -6   0   1        0.80       21.73     18.33 o 
  -5   0   1      325.06      282.74     24.44 o 
  -4   0   1     4428.56     4323.83     58.19 o 
  -3   0   1    56696.66    55636.84    304.99 o 
  -2   0   1    15588.67    15267.46     96.00 o 
   2   0   1    16306.03    15778.46    103.98 o 
   3   0   1    56053.59    55157.91    328.38 o 
   4   0   1     4304.05     4100.25     74.44 o 
   5   0   1      337.98      294.22     36.01 o 
   6   0   1        1.32        6.02     15.56 o 
   7   0   1        7.54       22.82     17.58 o 
   8   0   1      310.44      248.18     41.24 o 
   9   0   1     1670.82     2055.17    172.85 o 
  10   0   1      313.27      232.44     48.16 o 
  11   0   1       14.24      -12.72     58.59 o 
  12   0   1      411.81      328.68     87.23 o 
  13   0   1        4.34      119.98     73.27 o 
 -13   1   1        8.03      103.04     82.84 o 
 -12   1   1       31.73       19.96    106.48 o 
 -11   1   1        2.97       22.36     43.68 o 
 -10   1   1       73.78       72.03     49.35 o 
  -9   1   1       63.33       37.88     36.90 o 
  -8   1   1       17.40       30.83     33.38 o 
  -7   1   1       24.48       35.15     17.66 o 
  -6   1   1     1803.83     1770.92     60.26 o 
  -5   1   1       43.86       60.25     21.12 o 
  -4   1   1      839.46      892.76     30.41 o 
  -3   1   1     1714.95     1788.60     60.62 o 
  -2   1   1      416.10      415.76     22.06 o 
  -1   1   1        1.60       -5.22      3.48 o 
   0   1   1       16.41        3.39      2.76 o 
   1   1   1        5.63       -9.14      6.09 o 
   2   1   1       18.53       14.98      5.07 o 
   3   1   1       48.74       61.54     14.72 o 
   4   1   1      218.12      173.73     18.79 o 
   5   1   1      127.49      117.73     21.63 o 
   6   1   1     1243.51     1316.83     63.38 o 
   7   1   1       30.85       44.62     22.00 o 
   8   1   1      481.94      455.49     44.42 o 
   9   1   1        3.76      -10.99     35.27 o 
  10   1   1        5.27      -37.00     37.45 o 
  11   1   1        1.30      -32.10     66.83 o 
  12   1   1       36.15       63.94     71.47 o 
  13   1   1        1.76       -5.88     61.18 o 
 -12   2   1        2.21      -75.88     52.94 o 
 -11   2   1      393.62      485.69     88.59 o 
 -10   2   1        3.48      -78.05     52.03 o 
  -9   2   1     1763.74     1792.43     98.81 o 
  -8   2   1        0.16       -1.83     36.38 o 
  -7   2   1      862.04      946.73     65.39 o 
  -6   2   1        0.06       -6.51     24.49 o 
  -5   2   1       81.37       46.13     22.43 o 
  -4   2   1        0.34       -8.92     15.97 o 
  -3   2   1     8669.36     8275.36     76.15 o 
  -2   2   1       14.12        8.90      7.38 o 
  -1   2   1    81441.32    77630.51    420.09 o 
   0   2   1        1.39       -1.98      5.21 o 
   1   2   1    18329.46    17604.10     96.30 o 
   2   2   1        0.00        3.59      7.06 o 
   3   2   1   178308.34   185659.30   1130.49 o 
   4   2   1       70.00       68.32     12.73 o 
   5   2   1    13316.03    13051.46    148.32 o 
   6   2   1       18.45       65.36     19.67 o 
   7   2   1      150.04      124.38     29.66 o 
   8   2   1        2.19      -20.70     22.04 o 
   9   2   1        4.83      -19.29     30.10 o 
  10   2   1        0.00      -50.02     33.35 o 
  11   2   1       27.10      -47.45     48.18 o 
  12   2   1        0.47        4.37     49.88 o 
  13   2   1      130.78       -7.25     74.09 o 
 -12   3   1        1.59      -89.29    116.82 o 
 -11   3   1        0.80      -25.19     69.37 o 
 -10   3   1       61.23      116.68     59.10 o 
  -9   3   1       33.36        4.66     39.59 o 
  -8   3   1       67.51       44.99     33.05 o 
  -7   3   1       17.41       24.29     30.28 o 
  -6   3   1      114.17       89.66     29.19 o 
  -5   3   1       37.40       34.92     18.91 o 
  -4   3   1      997.96     1006.60     30.70 o 
  -3   3   1       45.62       24.80     11.03 o 
  -2   3   1     2643.53     2595.40     37.99 o 
  -1   3   1      222.39      231.50     13.50 o 
   0   3   1     1765.04     1651.39     30.88 o 
   1   3   1       12.84        5.78      3.67 o 
   2   3   1     4393.80     4180.90     36.21 o 
   3   3   1     1081.88     1188.96     26.68 o 
   4   3   1       68.86       78.17     11.73 o 
   5   3   1      128.60      103.38     16.39 o 
   6   3   1      276.46      261.97     26.54 o 
   7   3   1        4.04      -12.73     17.42 o 
   8   3   1       18.07       27.77     29.33 o 
   9   3   1       13.27      -36.87     32.39 o 
  10   3   1       37.29       25.46     40.08 o 
  11   3   1       16.16       24.95     34.30 o 
  12   3   1        1.27        9.12     47.77 o 
  13   3   1        1.00      129.66     78.89 o 
 -12   4   1       41.31      -48.07    106.15 o 
 -11   4   1        1.70       26.21     60.53 o 
 -10   4   1      368.50      503.78    156.88 o 
  -9   4   1      399.95      447.40     73.88 o 
  -8   4   1      483.24      475.57     58.49 o 
  -7   4   1      640.02      701.57     59.88 o 
  -6   4   1     2303.29     2453.98     80.73 o 
  -5   4   1      138.17      129.16     27.48 o 
  -4   4   1      195.25      139.94     18.31 o 
  -3   4   1     5547.05     5595.04     77.61 o 
  -2   4   1     1004.55     1030.53     25.88 o 
  -1   4   1     1067.22     1048.92     18.15 o 
   0   4   1      575.37      523.30     23.33 o 
   1   4   1     3065.73     2987.46     32.44 o 
   2   4   1     1078.83      965.17     22.22 o 
   3   4   1        0.24       -9.69      7.46 o 
   4   4   1     4008.62     4282.71     52.21 o 
   5   4   1     2538.29     2430.15     42.21 o 
   6   4   1    32863.18    34172.46    316.33 o 
   7   4   1     3788.71     3900.39     69.56 o 
   8   4   1      874.31      916.62     53.75 o 
   9   4   1      202.87      285.17     45.79 o 
  10   4   1       72.89       82.80     41.19 o 
  11   4   1      135.55       41.22     38.54 o 
  12   4   1        1.35      -10.59     38.87 o 
  13   4   1        0.40      117.78     85.92 o 
 -11   5   1       10.87       17.10     54.38 o 
 -10   5   1        0.56      -12.47     64.72 o 
  -9   5   1       16.39       21.61     52.77 o 
  -8   5   1      159.14      158.61     48.12 o 
  -7   5   1      155.92      175.55     44.15 o 
  -6   5   1       32.76       24.86     27.44 o 
  -5   5   1       33.67       11.81     16.34 o 
  -4   5   1      578.75      603.00     32.69 o 
  -3   5   1      337.94      381.92     30.23 o 
  -2   5   1        7.45        4.65      9.47 o 
  -1   5   1       65.34       64.30      9.90 o 
   0   5   1       10.71        3.17     11.37 o 
   1   5   1      143.73      157.67      9.19 o 
   2   5   1      654.00      736.59     22.92 o 
   3   5   1      166.78      173.21     13.30 o 
   4   5   1      256.98      246.88     15.43 o 
   5   5   1      192.69      195.20     18.08 o 
   6   5   1      816.46      833.08     65.26 o 
   7   5   1       55.24       62.56     18.95 o 
   8   5   1       95.79       95.28     24.45 o 
   9   5   1       75.21       85.48     39.18 o 
  10   5   1        3.07      -19.29     31.08 o 
  11   5   1       25.68       -6.46     32.42 o 
  12   5   1        1.11        7.68     42.44 o 
 -11   6   1       26.66       -4.80     62.33 o 
 -10   6   1       66.94      121.72     99.81 o 
  -9   6   1      139.57      107.36     60.91 o 
  -8   6   1       56.82       71.00     50.60 o 
  -7   6   1      864.37      856.15     90.59 o 
  -6   6   1     1045.58     1163.49     95.09 o 
  -5   6   1       82.04       67.98     26.33 o 
  -4   6   1      712.26      677.93     36.80 o 
  -3   6   1      252.69      243.25     23.03 o 
  -2   6   1     1148.88     1197.92     28.00 o 
  -1   6   1       21.66       30.90     13.77 o 
   0   6   1     3618.84     3577.56     55.98 o 
   1   6   1      251.18      266.99     15.86 o 
   2   6   1     4796.17     5091.64     63.60 o 
   3   6   1       76.25       57.08     12.06 o 
   4   6   1     2335.87     2298.46     43.01 o 
   5   6   1     1913.35     1908.33     39.85 o 
   6   6   1      580.09      646.87     33.49 o 
   7   6   1      778.36      827.09     36.67 o 
   8   6   1       22.94       43.22     28.21 o 
   9   6   1     3658.14     3947.85    132.35 o 
  10   6   1        0.20       33.94     41.57 o 
  11   6   1      547.99      765.60    114.69 o 
  12   6   1       14.52       60.37     42.59 o 
 -10   7   1        0.65       24.32     69.72 o 
  -9   7   1        2.76      -23.36     54.28 o 
  -8   7   1        6.15       33.39     80.25 o 
  -7   7   1       18.37       -5.04     46.97 o 
  -6   7   1      250.36      232.37     68.04 o 
  -5   7   1      250.69      249.38     35.13 o 
  -4   7   1       23.31       10.06     21.11 o 
  -3   7   1       48.50       49.21     16.03 o 
  -2   7   1       23.35       24.57     14.35 o 
  -1   7   1       31.06       17.63     18.78 o 
   0   7   1       27.88       20.82     14.53 o 
   1   7   1       45.51       43.35     15.25 o 
   2   7   1       16.15       29.92     10.75 o 
   3   7   1       62.99       65.61     13.90 o 
   4   7   1       86.23       54.72     14.06 o 
   5   7   1       12.33       -4.13     12.95 o 
   6   7   1        2.23       10.35     15.26 o 
   7   7   1       24.78       -0.27     18.28 o 
   8   7   1       27.68       24.06     37.77 o 
   9   7   1        1.93       -4.02     35.50 o 
  10   7   1        1.01        9.01     37.12 o 
  11   7   1        8.30        1.11     49.40 o 
  12   7   1        0.97       25.33     45.57 o 
  -9   8   1       47.58      104.42     59.44 o 
  -8   8   1      122.66      249.37     99.16 o 
  -7   8   1      392.70      420.47     79.98 o 
  -6   8   1      288.01      335.80     44.41 o 
  -5   8   1      254.40      225.16     37.71 o 
  -4   8   1       63.95       28.60     28.20 o 
  -3   8   1      551.25      549.95     32.54 o 
  -2   8   1     1568.55     1497.53     53.13 o 
  -1   8   1      581.56      630.05     40.20 o 
   0   8   1      366.96      335.66     38.99 o 
   1   8   1     1465.46     1365.69     38.49 o 
   2   8   1       90.40      115.58     10.52 o 
   3   8   1      262.27      284.42     26.19 o 
   4   8   1      506.65      519.38     30.85 o 
   5   8   1        9.49        8.17     14.45 o 
   6   8   1       17.17       47.60     22.16 o 
   7   8   1       13.63       41.19     30.49 o 
   8   8   1      148.19      165.29     63.09 o 
   9   8   1        1.96      -12.14     25.67 o 
  10   8   1       80.89      140.96     96.80 o 
  11   8   1        1.45       -9.07     53.32 o 
  -8   9   1       15.16       24.32     57.73 o 
  -7   9   1        4.95       -6.36     65.63 o 
  -6   9   1        1.20       -5.35     54.33 o 
  -5   9   1       52.34       40.58     73.55 o 
  -4   9   1        6.57       11.98     22.24 o 
  -3   9   1      181.80      202.12     26.71 o 
  -2   9   1      401.70      464.05     45.44 o 
  -1   9   1      120.52      141.12     32.30 o 
   0   9   1        0.53        2.96     26.04 o 
   1   9   1       14.50        3.46     18.40 o 
   2   9   1      280.03      294.01     23.48 o 
   3   9   1       49.07       54.42     20.22 o 
   4   9   1       57.70       71.78     21.96 o 
   5   9   1       40.42       30.61     19.64 o 
   6   9   1      148.98      119.37     30.95 o 
   7   9   1       10.94       41.95     33.69 o 
   8   9   1        0.36       -7.57     27.33 o 
   9   9   1        9.62        6.99     29.72 o 
  10   9   1        0.94       15.63     36.15 o 
  11   9   1        0.20       55.20     47.31 o 
  -7  10   1      127.09      239.21     49.10 o 
  -6  10   1       93.53      198.48     45.49 o 
  -5  10   1       19.85       80.90     31.44 o 
  -4  10   1       52.55       48.72     33.85 o 
  -3  10   1      725.93      749.77     75.47 o 
  -2  10   1      306.45      353.89     76.12 o 
  -1  10   1      134.40      142.77     72.16 o 
   0  10   1      114.35       80.95     38.21 o 
   1  10   1      379.91      299.01     37.83 o 
   2  10   1     1932.70     1998.08     84.95 o 
   3  10   1       77.43       69.44     23.39 o 
   4  10   1      199.58      174.12     31.16 o 
   5  10   1       31.03       20.11     24.27 o 
   6  10   1        2.08       25.04     28.20 o 
   7  10   1      139.16      217.40     72.01 o 
   8  10   1        2.74       49.94     34.71 o 
   9  10   1        3.86       18.82     38.09 o 
  10  10   1        4.64        5.97     54.38 o 
  -6  11   1        0.33        2.90     59.71 o 
  -5  11   1        8.30       19.65     43.96 o 
  -4  11   1        1.17       48.85     56.86 o 
  -3  11   1       27.78       72.03     46.67 o 
  -2  11   1      104.60      198.04     95.68 o 
   0  11   1      179.60      223.84     43.16 o 
   1  11   1       22.04      -15.07     19.79 o 
   2  11   1        7.61       53.82     25.99 o 
   3  11   1       26.50       60.89     28.48 o 
   4  11   1      103.47      103.14     26.75 o 
   5  11   1        5.78        8.80     27.87 o 
   6  11   1        6.96        6.92     31.66 o 
   7  11   1       10.71       27.96     28.42 o 
   8  11   1       17.13       26.72     30.30 o 
   9  11   1       25.31       24.30     42.53 o 
  -4  12   1        0.41        2.14     45.64 o 
  -3  12   1      308.25      321.65     72.82 o 
  -2  12   1      124.22      100.96     48.98 o 
  -1  12   1      139.72      196.44     76.20 o 
   0  12   1       23.35       28.00     37.51 o 
   1  12   1      143.80      142.58     31.76 o 
   2  12   1      150.06      168.28     41.50 o 
   3  12   1       11.24       15.08     32.49 o 
   4  12   1        3.18       -8.01     30.32 o 
   5  12   1      194.76      228.79     55.29 o 
   6  12   1       11.98       18.41     27.60 o 
   7  12   1      110.71      141.74     42.72 o 
  -1  13   1       23.22       98.08     49.78 o 
   0  13   1       17.00       17.85     34.91 o 
   1  13   1        0.32      -13.75     32.83 o 
   2  13   1       17.96       13.63     35.25 o 
   3  13   1       14.56      -14.25     31.46 o 
   4  13   1        9.49      -15.51     50.86 o 
   5  13   1        0.14       20.11     32.72 o 
  -4 -13   2       25.49        7.40     45.15 o 
  -3 -13   2       22.03       66.04     34.84 o 
  -2 -13   2       43.27       39.55     34.58 o 
  -1 -13   2        9.97      -13.86     29.66 o 
   0 -13   2       13.51       -7.22     25.32 o 
  -7 -12   2        1.55       19.82     34.19 o 
  -6 -12   2       78.53       57.79     40.93 o 
  -5 -12   2        2.44        8.75     30.33 o 
  -4 -12   2       67.51       75.79     35.30 o 
  -3 -12   2      148.00      131.70     38.28 o 
  -2 -12   2      716.36      634.03     63.66 o 
  -1 -12   2        1.89        6.14     25.81 o 
   0 -12   2        9.79       16.94     44.26 o 
   1 -12   2        0.07       38.08     44.53 o 
   2 -12   2       76.02      104.88     62.00 o 
   3 -12   2       70.94      116.15     51.38 o 
  -8 -11   2        4.59       42.89     31.16 o 
  -7 -11   2       18.68       68.06     34.74 o 
  -6 -11   2        6.62       27.55     35.33 o 
  -5 -11   2       11.98        6.36     25.79 o 
  -4 -11   2       27.16       17.55     25.30 o 
  -3 -11   2      178.51      158.49     30.23 o 
  -2 -11   2       38.43       25.84     28.98 o 
  -1 -11   2       14.82       83.59     37.44 o 
   0 -11   2       25.82       25.34     37.35 o 
   1 -11   2        1.84       17.98     42.63 o 
   2 -11   2       23.23       14.77     48.93 o 
   3 -11   2       13.27      -10.17     53.72 o 
   4 -11   2        8.05        7.65     46.23 o 
   5 -11   2       46.67       19.50     55.34 o 
 -10 -10   2       11.17       24.51     40.41 o 
  -9 -10   2       16.02       22.00     41.25 o 
  -8 -10   2       21.99       35.93     33.44 o 
  -7 -10   2       11.48        3.41     31.74 o 
  -6 -10   2       84.55      142.58     38.15 o 
  -5 -10   2       11.64       -7.03     24.26 o 
  -4 -10   2       16.35       -4.53     22.14 o 
  -3 -10   2     1107.00     1031.79     66.66 o 
  -2 -10   2      165.87      144.67     26.15 o 
  -1 -10   2      565.93      633.20     42.16 o 
   0 -10   2       62.04       92.73     36.68 o 
   1 -10   2     1507.78     1388.45     74.58 o 
   2 -10   2       11.78      -22.83     31.75 o 
   3 -10   2       10.12      -21.03     39.50 o 
   4 -10   2        2.95       -3.20     36.97 o 
   5 -10   2      223.43      232.17     50.96 o 
   6 -10   2        5.40       15.73     32.98 o 
   7 -10   2       79.13      149.17     46.70 o 
 -10  -9   2        0.88       -4.74     32.16 o 
  -9  -9   2        0.11      -28.32     32.03 o 
  -8  -9   2       24.23       53.13     36.85 o 
  -7  -9   2       58.83       46.28     36.30 o 
  -6  -9   2        0.68      -17.23     22.45 o 
  -5  -9   2      128.97      114.95     28.27 o 
  -4  -9   2       74.13       50.35     20.80 o 
  -3  -9   2       79.50       43.48     21.03 o 
  -2  -9   2       71.09       66.00     20.78 o 
  -1  -9   2       22.71       33.24     18.18 o 
   0  -9   2        0.04      -14.28     14.09 o 
   1  -9   2        6.63       24.55     14.84 o 
   2  -9   2       83.19       81.54     24.25 o 
   3  -9   2       29.09       36.68     24.63 o 
   4  -9   2       42.69       46.13     24.91 o 
   5  -9   2       21.22      -14.56     41.73 o 
   6  -9   2        5.56      -16.32     36.94 o 
   7  -9   2       45.56       38.60     53.96 o 
   8  -9   2        2.50       -3.37     53.32 o 
 -11  -8   2       32.92       65.82     62.31 o 
 -10  -8   2        3.89       36.15     74.60 o 
  -9  -8   2       52.07       38.79     34.90 o 
  -8  -8   2        2.45       -7.13     31.77 o 
  -7  -8   2      222.57      151.09     30.84 o 
  -6  -8   2      593.56      552.24     79.66 o 
  -5  -8   2      206.64      177.76     28.71 o 
  -4  -8   2      306.90      262.74     28.17 o 
  -3  -8   2       71.44       72.03     16.18 o 
  -2  -8   2      953.44     1052.96     33.89 o 
  -1  -8   2     1502.15     1443.20     32.54 o 
   0  -8   2      175.69      157.59     18.55 o 
   1  -8   2        0.29       -5.79     14.66 o 
   2  -8   2     2173.37     2165.93     54.41 o 
   3  -8   2      104.75       70.02     24.67 o 
   4  -8   2     1312.60     1137.35     58.73 o 
   5  -8   2      752.41      778.50     92.83 o 
   6  -8   2        0.37       -5.12     29.41 o 
   7  -8   2       65.01      122.81     36.71 o 
   8  -8   2       60.58       39.78     33.37 o 
   9  -8   2        3.58       30.61     94.10 o 
 -12  -7   2        0.38      -34.61     39.38 o 
 -11  -7   2        0.88       11.10     58.09 o 
 -10  -7   2       17.95      -36.96     41.20 o 
  -9  -7   2        3.37       -7.12     35.04 o 
  -8  -7   2       10.80       20.55     25.27 o 
  -7  -7   2       83.37       73.84     25.78 o 
  -6  -7   2       24.17       38.89     19.80 o 
  -5  -7   2        0.18      -17.43     11.62 o 
  -4  -7   2       30.78       27.97     15.17 o 
  -3  -7   2      141.93      138.54     18.45 o 
  -2  -7   2      254.50      263.04     24.94 o 
  -1  -7   2      176.59      194.59     16.84 o 
   0  -7   2       59.46       51.34     10.96 o 
   1  -7   2       59.65       59.43     12.24 o 
   2  -7   2      218.39      229.16     19.91 o 
   3  -7   2      112.84       86.13     20.09 o 
   4  -7   2        5.08       29.64     24.47 o 
   5  -7   2       57.54        9.35     30.00 o 
   6  -7   2      125.79      183.25     40.51 o 
   7  -7   2        5.03      -28.11     45.30 o 
   8  -7   2        0.06       16.94     78.87 o 
   9  -7   2        1.59       -1.92     73.88 o 
  10  -7   2        5.46      -44.21     77.55 o 
 -12  -6   2        0.19       27.68     46.03 o 
 -11  -6   2      128.18      298.43     84.57 o 
 -10  -6   2      264.41      195.94     57.67 o 
  -9  -6   2      207.38      200.35     74.99 o 
  -8  -6   2        1.15      -11.34     21.71 o 
  -7  -6   2     1397.74     1497.90     70.15 o 
  -6  -6   2       13.37        9.44     17.36 o 
  -5  -6   2      485.19      468.97     31.61 o 
  -4  -6   2      291.64      322.32     30.10 o 
  -3  -6   2     1904.12     1957.75     43.23 o 
  -2  -6   2     1908.05     2004.33     38.94 o 
  -1  -6   2       39.75       38.17     11.19 o 
   0  -6   2       85.72       58.54     12.59 o 
   1  -6   2      442.11      458.84     22.75 o 
   2  -6   2     1044.87     1004.48     53.06 o 
   3  -6   2     3060.53     3041.61     52.69 o 
   4  -6   2     2944.14     3024.69     59.50 o 
   5  -6   2       37.33       51.99     23.91 o 
   6  -6   2      296.17      261.93     47.71 o 
   7  -6   2       12.53       54.08     45.22 o 
   8  -6   2      788.90      888.49     87.12 o 
   9  -6   2        2.25       -3.69     51.67 o 
  10  -6   2        2.90        9.39     58.21 o 
 -12  -5   2        2.78       21.31     46.01 o 
 -11  -5   2        3.85       41.46     62.22 o 
 -10  -5   2       45.63       96.68     40.45 o 
  -9  -5   2        2.07      -13.72     21.90 o 
  -8  -5   2       57.15       75.52     32.29 o 
  -7  -5   2        2.26       -9.30     16.92 o 
  -6  -5   2       67.89       51.34     30.02 o 
  -5  -5   2      873.78      960.15     40.03 o 
  -4  -5   2       31.30       31.92     12.07 o 
  -3  -5   2      404.43      456.74     27.82 o 
  -2  -5   2      122.26      123.86     14.25 o 
  -1  -5   2      169.58      182.59     14.50 o 
   0  -5   2     1108.74     1115.18     20.77 o 
   1  -5   2      331.34      354.28     17.30 o 
   2  -5   2      199.05      203.62     16.56 o 
   3  -5   2       18.56       15.91     14.66 o 
   4  -5   2       34.30       28.68     18.45 o 
   5  -5   2        0.09        3.63     22.50 o 
   6  -5   2      178.67      200.03     35.95 o 
   7  -5   2        8.35       15.95     39.97 o 
   8  -5   2        0.55      -26.56     50.32 o 
   9  -5   2        8.88      115.53     63.19 o 
  10  -5   2       11.22       33.62     59.61 o 
  11  -5   2       20.13      -42.25    110.15 o 
 -13  -4   2       37.90        7.52     43.09 o 
 -12  -4   2        7.09       16.97     49.19 o 
 -11  -4   2      108.16      115.89     43.75 o 
 -10  -4   2       22.55       23.77     38.10 o 
  -9  -4   2       11.16       43.52     27.02 o 
  -8  -4   2     2017.75     2318.59     99.48 o 
  -7  -4   2      672.08      574.19     73.89 o 
  -6  -4   2      159.83      158.20     23.74 o 
  -5  -4   2      413.82      363.57     26.89 o 
  -4  -4   2        4.20       15.26     11.32 o 
  -3  -4   2        2.18       13.20      8.38 o 
  -2  -4   2      206.60      221.93     15.08 o 
  -1  -4   2      122.63       94.08      9.49 o 
   0  -4   2    15350.48    15503.46    104.64 o 
   1  -4   2       65.49       61.43     11.00 o 
   2  -4   2      628.33      632.79     25.03 o 
   3  -4   2        4.29        6.64     13.74 o 
   4  -4   2     4303.39     4394.49     71.53 o 
   5  -4   2      822.95      835.61     46.14 o 
   6  -4   2      335.97      328.51     42.19 o 
   7  -4   2     1169.25     1129.41     79.03 o 
   8  -4   2      617.12      585.57     78.58 o 
   9  -4   2       24.73       46.44     45.75 o 
  10  -4   2        5.99       40.44    112.37 o 
  11  -4   2      194.75      224.40    245.89 o 
  12  -4   2       29.13      -15.58    281.49 o 
 -13  -3   2        0.72      -51.84     51.24 o 
 -12  -3   2        9.92       -5.71     39.40 o 
 -11  -3   2        7.84      -23.91     26.25 o 
 -10  -3   2       19.27        4.19     34.01 o 
  -9  -3   2       18.77       35.97     30.15 o 
  -8  -3   2       10.18       13.09     25.23 o 
  -7  -3   2       76.09       87.19     24.59 o 
  -6  -3   2        1.69       -5.03     13.69 o 
  -5  -3   2     1063.92     1027.17     34.74 o 
  -4  -3   2      219.71      202.13     14.82 o 
  -3  -3   2     2853.43     2760.52     40.79 o 
  -2  -3   2      480.56      526.32     18.21 o 
  -1  -3   2       21.62       16.24      6.71 o 
   0  -3   2      162.45      164.94      9.77 o 
   1  -3   2       44.09       33.50      8.07 o 
   2  -3   2       30.57       23.70     10.77 o 
   3  -3   2     1272.68     1278.52     37.71 o 
   4  -3   2      187.53      169.25     21.27 o 
   5  -3   2       14.36       31.90     22.44 o 
   6  -3   2        8.64        1.71     24.88 o 
   7  -3   2       13.46       -6.87     31.55 o 
   8  -3   2        5.75      -43.87     37.54 o 
   9  -3   2        5.66      -27.58     33.63 o 
  10  -3   2       33.71       98.78     94.73 o 
  11  -3   2        6.85      -66.79     72.26 o 
  12  -3   2        3.96        0.61    263.68 o 
 -13  -2   2       96.76       86.86    129.53 o 
 -12  -2   2       58.41       27.15     46.05 o 
 -11  -2   2       45.74       31.64     55.89 o 
 -10  -2   2      212.71      238.65     69.63 o 
  -9  -2   2        6.22      -11.72     28.25 o 
  -8  -2   2       52.48       19.95     19.09 o 
  -7  -2   2      226.17      230.23     24.06 o 
  -6  -2   2     1697.16     1714.51     45.11 o 
  -5  -2   2    21453.08    22105.04    171.24 o 
  -4  -2   2      637.92      703.61     25.98 o 
  -3  -2   2    15348.57    15653.18    106.45 o 
  -2  -2   2     1735.48     1805.04     24.23 o 
  -1  -2   2     1796.82     1811.87     20.24 o 
   0  -2   2    15757.74    15134.53     82.44 o 
   1  -2   2     5111.47     4830.39     41.41 o 
   2  -2   2     2672.55     2407.39     35.50 o 
   3  -2   2      625.71      543.17     45.79 o 
   4  -2   2     1273.85     1358.85     46.32 o 
   5  -2   2     3670.31     3854.55     95.12 o 
   6  -2   2       16.29        4.59     23.77 o 
   7  -2   2      130.95      111.59     30.74 o 
   8  -2   2      400.27      388.89     48.24 o 
   9  -2   2      141.94      135.30     61.67 o 
  10  -2   2        0.21      -14.06     41.38 o 
  11  -2   2       89.67       44.96     62.95 o 
  12  -2   2       48.17       30.09    104.10 o 
 -13  -1   2        2.40      -41.63     61.21 o 
 -12  -1   2        3.92        0.01     51.86 o 
 -11  -1   2       24.24      -25.37     38.54 o 
 -10  -1   2        9.56      -12.29     34.69 o 
  -9  -1   2       85.05       48.78     36.20 o 
  -8  -1   2       47.72       49.66     23.45 o 
  -7  -1   2       17.15       14.43     18.71 o 
  -6  -1   2      504.20      452.43     48.01 o 
  -5  -1   2      660.96      616.49     41.75 o 
  -4  -1   2      113.08      104.83     12.56 o 
  -3  -1   2      230.46      201.70     11.51 o 
  -2  -1   2      340.77      340.96     12.71 o 
  -1  -1   2      132.31      131.47      7.74 o 
   0  -1   2        3.16       -4.62      3.08 o 
   1  -1   2      940.63      945.51     15.60 o 
   2  -1   2       48.40       58.76      9.12 o 
   3  -1   2     6773.30     6684.42     60.64 o 
   4  -1   2       91.25       90.19     13.06 o 
   5  -1   2      678.04      683.05     49.21 o 
   6  -1   2      205.61      158.33     27.04 o 
   7  -1   2      304.96      264.72     37.83 o 
   8  -1   2      138.61      157.37     39.64 o 
   9  -1   2      150.05      125.01     42.20 o 
  10  -1   2        0.87       -8.51     41.52 o 
  11  -1   2       16.98      -43.17     42.54 o 
  12  -1   2        9.88      -18.85     68.43 o 
  13  -1   2        0.03       47.79     62.70 o 
 -13   0   2        2.30      124.68     78.59 o 
 -12   0   2      155.48      195.19     95.08 o 
 -11   0   2      119.81       90.16     57.95 o 
 -10   0   2        4.11       53.32     39.97 o 
  -9   0   2      127.88      115.80     41.08 o 
  -8   0   2      226.86      172.99     33.14 o 
  -7   0   2     3121.57     3450.90    106.22 o 
  -6   0   2     2678.01     2609.41     62.02 o 
  -5   0   2       99.84      114.44     15.87 o 
  -4   0   2       25.43       30.13     10.91 o 
  -3   0   2     2280.41     2218.23     35.65 o 
  -2   0   2    12700.11    12467.06     71.09 o 
  -1   0   2     1311.25      961.62     40.62 o 
   1   0   2     1527.77     1109.76     47.62 o 
   2   0   2    12466.04    12099.43     82.47 o 
   3   0   2     1944.70     1886.38     33.49 o 
   4   0   2        5.65       22.99     11.80 o 
   5   0   2      207.76      218.81     21.58 o 
   6   0   2     2870.92     2813.23     73.58 o 
   7   0   2     3096.65     3465.17     89.57 o 
   8   0   2      220.85      124.22     35.58 o 
   9   0   2      114.36      132.14     44.53 o 
  10   0   2        1.89       46.62     43.04 o 
  11   0   2       99.36       82.23     60.86 o 
  12   0   2      146.63      157.81     64.03 o 
  13   0   2        2.16      114.82     72.09 o 
 -13   1   2        4.23        1.04     84.56 o 
 -12   1   2        6.06      -45.75     60.61 o 
 -11   1   2        0.07      -62.41     58.45 o 
 -10   1   2        3.82      -40.21     36.34 o 
  -9   1   2      137.26      108.02     44.93 o 
  -8   1   2       10.01       -4.54     24.78 o 
  -7   1   2       55.47       22.67     21.44 o 
  -6   1   2      269.69      309.76     43.48 o 
  -5   1   2      367.31      288.08     26.67 o 
  -4   1   2      100.16      101.53     15.07 o 
  -3   1   2    10070.00     9859.23     94.05 o 
  -2   1   2      291.33      282.05     13.36 o 
  -1   1   2      138.51      113.87      7.94 o 
   0   1   2      157.73      102.74      7.70 o 
   1   1   2       75.25       48.71      6.37 o 
   2   1   2      337.31      368.82     20.05 o 
   3   1   2      222.51      200.28     15.58 o 
   4   1   2      138.51      124.46     19.50 o 
   5   1   2     1168.13     1194.55     53.36 o 
   6   1   2      461.16      430.35     64.68 o 
   7   1   2       27.23       22.24     19.22 o 
   8   1   2       62.01       51.07     23.92 o 
   9   1   2       67.59       61.04     35.43 o 
  10   1   2       11.45       33.51     38.55 o 
  11   1   2       11.17       14.22     39.50 o 
  12   1   2       10.52      -14.04     46.32 o 
  13   1   2        0.74      -10.32     72.02 o 
 -12   2   2       21.40       32.02     60.35 o 
 -11   2   2       29.17      130.95    140.26 o 
 -10   2   2        6.99      -63.76     42.51 o 
  -9   2   2       83.18       55.40     42.14 o 
  -8   2   2      154.09      154.30     39.86 o 
  -7   2   2     3120.07     3347.53    103.88 o 
  -6   2   2     1179.96     1185.86     93.49 o 
  -5   2   2      706.18      715.38     50.61 o 
  -4   2   2     2356.47     2478.21     53.30 o 
  -3   2   2      159.75      136.94     13.41 o 
  -2   2   2     5522.01     5577.31     49.85 o 
  -1   2   2    14591.45    13944.84     90.78 o 
   0   2   2       18.40       28.90      4.04 o 
   1   2   2    25363.23    24412.09    144.26 o 
   2   2   2    67191.01    65954.97    716.00 o 
   3   2   2   228836.67   239441.17   1337.34 o 
   4   2   2      294.79      335.16     27.55 o 
   5   2   2     3149.63     3376.34     67.20 o 
   6   2   2     7088.29     7227.42    134.11 o 
   7   2   2     1009.56     1073.45     65.82 o 
   8   2   2        8.60       11.33     23.78 o 
   9   2   2      129.55       99.57     32.68 o 
  10   2   2      160.51      132.37     46.50 o 
  11   2   2       12.43      -31.07     40.97 o 
  12   2   2      128.65      196.01     88.19 o 
  13   2   2       26.75       20.53     70.69 o 
 -12   3   2       12.82      -31.82    131.29 o 
 -11   3   2        0.11      -19.12     67.97 o 
 -10   3   2        8.64      -14.84     38.56 o 
  -9   3   2       34.58       10.29     43.34 o 
  -8   3   2        9.07       -2.19     37.68 o 
  -7   3   2      131.45      112.50     34.50 o 
  -6   3   2       54.69       43.58     27.08 o 
  -5   3   2      105.88      126.67     23.59 o 
  -4   3   2      138.04      120.18     15.18 o 
  -3   3   2      268.12      247.91     19.05 o 
  -2   3   2      374.23      402.47     18.31 o 
  -1   3   2     1622.52     1543.83     27.95 o 
   0   3   2      228.74      256.39     15.53 o 
   1   3   2        5.41        1.79      4.91 o 
   2   3   2      583.25      615.16     25.52 o 
   3   3   2     4350.80     4253.63     48.00 o 
   4   3   2       11.39       22.47      9.04 o 
   5   3   2      942.80      927.02     36.85 o 
   6   3   2       38.26       50.13     15.71 o 
   7   3   2       16.32        6.78     16.00 o 
   8   3   2        5.22      -26.89     24.50 o 
   9   3   2       26.07       33.10     27.76 o 
  10   3   2       11.73      -41.41     32.44 o 
  11   3   2        2.90      -13.17     38.89 o 
  12   3   2        0.20        6.09     38.14 o 
  13   3   2        0.61       76.38     77.05 o 
 -12   4   2       11.26       38.50     68.14 o 
 -11   4   2        1.05        2.11     56.67 o 
 -10   4   2     2078.29     2442.33    145.76 o 
  -9   4   2        6.56      -49.89     37.05 o 
  -8   4   2       22.47       20.06     40.26 o 
  -7   4   2        5.10      -14.01     31.16 o 
  -6   4   2      959.24     1012.17     62.67 o 
  -5   4   2        5.47       -4.85     20.65 o 
  -4   4   2     5968.22     6159.41     83.22 o 
  -3   4   2        1.82      -17.38     11.59 o 
  -2   4   2      273.33      232.91     17.44 o 
  -1   4   2        0.00       -2.89      5.45 o 
   0   4   2     6921.27     6766.83     74.94 o 
   1   4   2        0.56       -2.76      5.97 o 
   2   4   2    15916.10    15815.22    113.33 o 
   3   4   2        0.06       -0.03      8.20 o 
   4   4   2     3837.20     3765.41     46.07 o 
   5   4   2        5.62        7.12     10.64 o 
   6   4   2    12833.49    14184.89    208.80 o 
   7   4   2        5.91      105.19     61.34 o 
   8   4   2      169.90      210.23     29.65 o 
   9   4   2       10.11        5.39     30.81 o 
  10   4   2      212.58      136.20     39.09 o 
  11   4   2        0.55      -28.67     32.97 o 
  12   4   2        0.09       44.79     42.08 o 
  13   4   2        0.03       89.87     83.55 o 
 -11   5   2        4.64       -1.05     54.27 o 
 -10   5   2        2.80      -45.77     59.04 o 
  -9   5   2       10.69        5.05     53.25 o 
  -8   5   2        0.18        6.80     41.82 o 
  -7   5   2       62.78       27.46     36.14 o 
  -6   5   2       32.21        0.61     27.01 o 
  -5   5   2       32.37       36.80     17.84 o 
  -4   5   2      171.23      217.49     23.46 o 
  -3   5   2       26.89        6.75     13.66 o 
  -2   5   2       18.69       23.65      9.54 o 
  -1   5   2      389.71      378.77     17.14 o 
   0   5   2       46.19       47.29     12.71 o 
   1   5   2        6.80       12.99      4.86 o 
   2   5   2      182.59      212.32     15.30 o 
   3   5   2      644.52      657.71     21.83 o 
   4   5   2       31.95       20.67     10.67 o 
   5   5   2     1778.98     1945.80     38.29 o 
   6   5   2        9.17        4.52     12.79 o 
   7   5   2      113.54      146.20     19.75 o 
   8   5   2        6.30       16.40     26.40 o 
   9   5   2      158.01      211.47     45.24 o 
  10   5   2        3.86       -6.30     28.12 o 
  11   5   2        7.87      -40.32     34.85 o 
  12   5   2        0.81       66.35     42.05 o 
  13   5   2        0.23       29.82     56.98 o 
 -11   6   2        6.28       54.53     82.61 o 
 -10   6   2       26.12       55.57     99.66 o 
  -9   6   2        1.09      -28.31     75.67 o 
  -8   6   2       99.73       20.62     63.08 o 
  -7   6   2      588.46      663.29     97.59 o 
  -6   6   2      538.47      433.34     47.23 o 
  -5   6   2       22.34        9.39     22.62 o 
  -4   6   2       32.37       -1.97     17.11 o 
  -3   6   2     4854.39     5175.25     91.64 o 
  -2   6   2     2145.39     2081.96     33.38 o 
  -1   6   2     2716.51     2773.22     41.01 o 
   0   6   2     6009.88     6115.29     92.24 o 
   1   6   2      506.24      557.35     25.04 o 
   2   6   2       62.78       43.36      9.97 o 
   3   6   2      405.52      368.57     21.73 o 
   4   6   2     1079.15     1178.88     33.58 o 
   5   6   2      443.73      524.71     30.02 o 
   6   6   2        0.76       12.79     12.88 o 
   7   6   2      102.01       76.19     19.53 o 
   8   6   2      994.35     1087.82     91.70 o 
   9   6   2       36.65     1023.59    164.66 o 
  10   6   2      175.63      237.06     50.07 o 
  11   6   2       36.86      123.08     50.19 o 
  12   6   2       49.28       39.49     48.36 o 
 -10   7   2        2.18       -0.59    120.24 o 
  -9   7   2       15.49       25.72     50.74 o 
  -8   7   2        5.99       32.81     46.85 o 
  -7   7   2        7.40       47.93     48.21 o 
  -6   7   2       38.43       49.95     54.28 o 
  -5   7   2       99.86       79.36     29.22 o 
  -4   7   2       23.90      -17.38     16.82 o 
  -3   7   2        0.59      -10.35     13.57 o 
  -2   7   2       85.93       77.49     14.75 o 
  -1   7   2       81.75       60.98     19.36 o 
   0   7   2       26.89       37.06     17.55 o 
   1   7   2       63.47       62.31      8.33 o 
   2   7   2       60.76       70.04     11.35 o 
   3   7   2       21.95       23.31     11.14 o 
   4   7   2       33.07       39.63     14.44 o 
   5   7   2       38.75       45.16     15.71 o 
   6   7   2       28.71        8.95     17.13 o 
   7   7   2       20.25      -21.37     22.39 o 
   8   7   2       23.50       46.31     37.14 o 
   9   7   2       21.57       51.26     37.77 o 
  10   7   2       44.86       47.34     38.86 o 
  11   7   2        7.01        5.91     39.76 o 
  12   7   2        9.97       30.77     61.50 o 
  -9   8   2        9.15       36.85     49.60 o 
  -8   8   2       46.41       70.03     53.01 o 
  -7   8   2        1.72       41.30     36.33 o 
  -6   8   2       68.96       68.51     47.67 o 
  -5   8   2      387.28      364.74     40.37 o 
  -4   8   2      183.07      175.47     28.66 o 
  -3   8   2     1356.76     1222.13     42.18 o 
  -2   8   2     2657.89     2708.48     55.80 o 
  -1   8   2      123.05      126.15     22.81 o 
   0   8   2      792.37      789.69     38.63 o 
   1   8   2      367.51      310.90     41.55 o 
   2   8   2      722.66      722.38     30.53 o 
   3   8   2     1480.06     1578.12     41.93 o 
   4   8   2      157.16      175.16     19.86 o 
   5   8   2      339.38      296.13     34.40 o 
   6   8   2       15.56        3.43     19.19 o 
   7   8   2      310.74      329.86     89.93 o 
   8   8   2      446.47      567.49     82.85 o 
   9   8   2        0.62      -13.13     33.88 o 
  10   8   2        8.68      -15.96     44.50 o 
  11   8   2       36.30      137.96    133.51 o 
  -8   9   2        8.57      -11.31     54.50 o 
  -7   9   2       20.38       16.53     67.43 o 
  -6   9   2       31.42       32.01     47.00 o 
  -5   9   2        9.77       48.49     55.24 o 
  -4   9   2        1.27       39.02     30.62 o 
  -3   9   2      136.71      147.08     25.02 o 
  -2   9   2      334.86      299.98     36.37 o 
  -1   9   2       41.91       19.62     27.29 o 
   0   9   2        1.60        1.88     25.52 o 
   1   9   2      473.94      444.28     41.97 o 
   2   9   2       32.37       30.69     13.96 o 
   3   9   2        3.41      -10.65     15.88 o 
   4   9   2       66.20       68.01     22.37 o 
   5   9   2       19.70       -6.70     16.87 o 
   6   9   2        6.44       -0.58     25.66 o 
   7   9   2       36.00       37.97     33.70 o 
   8   9   2        2.59      -14.80     40.04 o 
   9   9   2        2.81        4.91     61.78 o 
  10   9   2        8.46      -16.70     31.34 o 
  11   9   2        5.31       29.65     45.89 o 
  -7  10   2      184.24      247.04     82.86 o 
  -6  10   2       28.01       76.83     44.87 o 
  -5  10   2      869.66     1070.03     70.87 o 
  -4  10   2      265.81      246.21     34.41 o 
  -3  10   2      259.49      339.88     61.78 o 
  -2  10   2      660.19      650.03    124.95 o 
  -1  10   2      179.80      291.70     50.84 o 
   0  10   2      116.51       98.92     34.99 o 
   1  10   2      403.17      389.08     39.78 o 
   2  10   2       85.48       84.00     25.15 o 
   3  10   2      100.78       85.29     22.23 o 
   4  10   2       65.65       61.12     24.23 o 
   5  10   2      188.52      132.65     28.72 o 
   6  10   2     1149.83     1062.75    101.51 o 
   7  10   2        4.56       41.34     32.15 o 
   8  10   2        1.38      -12.19     32.02 o 
   9  10   2       57.69      100.20     39.84 o 
  10  10   2        3.43      106.56     60.51 o 
  -6  11   2        3.02      -57.64     56.59 o 
  -5  11   2      119.82      161.29     61.77 o 
  -4  11   2        1.62       82.46     52.27 o 
  -3  11   2       26.51       76.99     52.05 o 
  -2  11   2       32.34       90.44     54.88 o 
  -1  11   2        9.94       18.47     46.89 o 
   0  11   2      139.07      142.15     33.58 o 
   1  11   2       75.01       56.60     32.84 o 
   2  11   2       19.61       46.60     30.70 o 
   3  11   2      122.50      150.14     33.26 o 
   4  11   2        9.17      -11.36     20.64 o 
   5  11   2       25.39       19.55     27.65 o 
   6  11   2        0.28      -21.60     24.03 o 
   7  11   2       35.38       13.09     28.69 o 
   8  11   2        5.97        8.21     47.04 o 
   9  11   2        0.75       41.41     37.33 o 
  -4  12   2       21.13       63.23     78.45 o 
  -3  12   2       38.69        9.77     48.17 o 
  -2  12   2      262.67      264.62     74.52 o 
   0  12   2      313.49      345.53     49.69 o 
   1  12   2      223.33      176.16     59.45 o 
   2  12   2      165.40      174.51     41.43 o 
   3  12   2       10.62       14.65     23.12 o 
   4  12   2       73.23       57.33     38.28 o 
   5  12   2      281.11      413.76     84.17 o 
   6  12   2        3.19       59.24     34.37 o 
   7  12   2      113.57      122.78     46.30 o 
  -1  13   2       12.28       77.08     41.75 o 
   0  13   2        4.84      104.85     81.76 o 
   1  13   2       10.84      -45.53     45.93 o 
   2  13   2        2.18       -0.22     30.91 o 
   3  13   2        2.04       24.36     37.75 o 
   4  13   2        0.52        4.81     34.00 o 
   5  13   2       19.62       38.26     41.93 o 
  -3 -13   3       22.37       48.67     40.42 o 
  -2 -13   3        2.82      -11.32     27.53 o 
  -1 -13   3        2.09       -7.25     29.87 o 
   0 -13   3        5.32       17.62     57.29 o 
  -7 -12   3        0.53       -6.72     38.27 o 
  -6 -12   3       39.45       37.50     37.10 o 
  -5 -12   3       69.03      101.00     35.47 o 
  -4 -12   3      199.94      168.67     42.76 o 
  -3 -12   3      108.34       16.17     35.87 o 
  -2 -12   3      194.12      174.66     50.11 o 
  -1 -12   3        3.24      -29.91     42.40 o 
   0 -12   3       13.15      -11.09     58.97 o 
   1 -12   3      219.37      254.16     67.77 o 
   2 -12   3       12.17      -55.31     38.03 o 
   3 -12   3      289.63      237.37     66.26 o 
  -8 -11   3        0.28       40.44     40.14 o 
  -7 -11   3        7.00       -7.78     36.26 o 
  -6 -11   3       49.37       40.48     33.46 o 
  -5 -11   3        0.47      -23.93     24.21 o 
  -4 -11   3        6.12       -8.18     24.67 o 
  -3 -11   3        5.56      -28.55     24.73 o 
  -2 -11   3        6.77       36.59     24.91 o 
  -1 -11   3      223.45      259.08     46.12 o 
   0 -11   3        0.72      -25.65     30.35 o 
   1 -11   3        6.01      -16.96     40.87 o 
   2 -11   3        1.09      -43.60     41.75 o 
   3 -11   3       39.79       -1.96     45.66 o 
   4 -11   3        0.07      -59.58     39.72 o 
   5 -11   3        5.05       10.37     97.73 o 
  -9 -10   3      117.08      147.94     60.32 o 
  -8 -10   3       41.00       23.71     36.01 o 
  -7 -10   3      151.35      108.72     62.49 o 
  -6 -10   3       13.64       20.09     27.29 o 
  -5 -10   3       12.74      -16.47     23.98 o 
  -4 -10   3       40.04       37.69     25.38 o 
  -3 -10   3       88.41      126.56     28.96 o 
  -2 -10   3      102.59       79.37     21.66 o 
  -1 -10   3      654.38      589.04     40.41 o 
   0 -10   3        7.04        5.93     25.44 o 
   1 -10   3      247.87      267.66     30.74 o 
   2 -10   3       58.10        8.73     36.55 o 
   3 -10   3      240.27      279.75     35.82 o 
   4 -10   3      165.65      122.52     61.35 o 
   5 -10   3      109.98      147.35     72.91 o 
   6 -10   3      173.16      168.00     42.28 o 
   7 -10   3       28.98      106.65     51.71 o 
 -10  -9   3        0.84       23.20     39.66 o 
  -9  -9   3        2.37        2.89     35.35 o 
  -8  -9   3        0.88       44.88     38.46 o 
  -7  -9   3        1.49      -15.39     31.26 o 
  -6  -9   3        8.89      -27.50     18.34 o 
  -5  -9   3       15.59       10.35     21.45 o 
  -4  -9   3      130.81       95.35     27.77 o 
  -3  -9   3        8.61       -1.49     19.67 o 
  -2  -9   3       21.73       37.85     18.95 o 
  -1  -9   3        7.78        4.88     19.76 o 
   0  -9   3       21.84       -0.14     19.23 o 
   1  -9   3       15.70        6.37     20.12 o 
   2  -9   3      269.43      267.00     30.80 o 
   3  -9   3      101.12       58.60     28.79 o 
   4  -9   3       19.43        5.26     23.85 o 
   5  -9   3       23.62       12.42     26.39 o 
   6  -9   3        4.15      -10.43     29.80 o 
   7  -9   3       13.35       29.04     45.61 o 
   8  -9   3        1.95      -14.55     53.32 o 
 -11  -8   3      201.87      302.17     80.73 o 
 -10  -8   3       83.10      281.17     72.55 o 
  -9  -8   3        2.23      -36.52     46.46 o 
  -8  -8   3        5.14       32.20     34.86 o 
  -7  -8   3      175.83      142.68     39.83 o 
  -6  -8   3      421.07      346.36     39.55 o 
  -5  -8   3       17.29       31.29     20.30 o 
  -4  -8   3      484.34      505.59     35.36 o 
  -3  -8   3       48.52       61.81     16.80 o 
  -2  -8   3      560.61      579.41     43.08 o 
  -1  -8   3      553.72      545.31     28.43 o 
   0  -8   3     1285.67     1232.14     32.26 o 
   1  -8   3       37.55       33.33     17.52 o 
   2  -8   3     1029.73      996.57     49.03 o 
   3  -8   3        6.75       -3.44     20.79 o 
   4  -8   3     2636.14     2850.68     80.16 o 
   5  -8   3       55.58       25.42     29.13 o 
   6  -8   3        4.96      -43.91     35.22 o 
   7  -8   3       26.52       52.95     32.19 o 
   8  -8   3      233.09      302.53     58.07 o 
   9  -8   3        3.12       50.28     62.31 o 
 -12  -7   3        3.12      -40.95     65.64 o 
 -11  -7   3       11.08        4.58     47.80 o 
 -10  -7   3        1.06       19.27     50.48 o 
  -9  -7   3        3.16       -6.15     60.96 o 
  -8  -7   3        5.42      -13.17     21.46 o 
  -7  -7   3        3.14      -21.90     20.46 o 
  -6  -7   3       28.62        7.18     17.48 o 
  -5  -7   3       10.70      -15.18     12.61 o 
  -4  -7   3        4.69       -6.93     13.67 o 
  -3  -7   3       27.50       35.10     14.28 o 
  -2  -7   3      184.55      167.47     18.93 o 
  -1  -7   3        9.88      -13.00     12.27 o 
   0  -7   3        4.43        5.59     11.00 o 
   1  -7   3        1.38      -17.67     11.78 o 
   2  -7   3       52.31       45.07     15.23 o 
   3  -7   3       38.94       46.35     17.71 o 
   4  -7   3      802.33      820.88     45.73 o 
   5  -7   3       30.65       13.03     24.53 o 
   6  -7   3       21.65       60.47     32.90 o 
   7  -7   3       21.45       32.55     33.46 o 
   8  -7   3        4.74        5.60     33.05 o 
   9  -7   3        9.01       39.55     70.66 o 
  10  -7   3        4.78       12.03     50.75 o 
 -12  -6   3       59.13       55.22     45.31 o 
 -11  -6   3        3.55       41.86     43.02 o 
 -10  -6   3        1.35       20.33     35.16 o 
  -9  -6   3      390.81      304.29     55.04 o 
  -8  -6   3      121.70       66.93     28.71 o 
  -7  -6   3      472.33      425.56     58.46 o 
  -6  -6   3        6.37      -13.21     13.59 o 
  -5  -6   3      636.63      772.65     39.28 o 
  -4  -6   3      232.98      199.41     19.01 o 
  -3  -6   3      366.85      323.03     22.69 o 
  -2  -6   3     3777.39     3883.15     56.97 o 
  -1  -6   3     4101.91     4393.93     79.03 o 
   0  -6   3      104.94      106.19     13.57 o 
   1  -6   3     1885.61     2221.57     43.25 o 
   2  -6   3      391.36      428.52     26.04 o 
   3  -6   3     1753.70     1648.52     48.38 o 
   4  -6   3     1988.48     1951.98     48.79 o 
   5  -6   3      808.06      828.43     50.85 o 
   6  -6   3       35.86       -1.30     37.58 o 
   7  -6   3     3742.67     4047.17    150.82 o 
   8  -6   3       27.44       36.45     46.50 o 
   9  -6   3      170.73       68.35     62.27 o 
  10  -6   3        0.34       -8.15     73.25 o 
 -12  -5   3        1.02        4.37     58.20 o 
 -11  -5   3        2.26       38.27     41.58 o 
 -10  -5   3        3.13        1.58     36.42 o 
  -9  -5   3       14.26       30.11     26.16 o 
  -8  -5   3       94.54       95.79     28.94 o 
  -7  -5   3        9.08       -0.10     16.48 o 
  -6  -5   3       28.53        7.99     18.58 o 
  -5  -5   3      128.06      158.00     27.86 o 
  -4  -5   3      371.62      422.41     24.03 o 
  -3  -5   3       90.20       88.76     12.73 o 
  -2  -5   3      749.22      814.91     27.29 o 
  -1  -5   3       59.61       63.06     11.57 o 
   0  -5   3       14.11        1.24      9.37 o 
   1  -5   3       15.24       15.20      7.20 o 
   2  -5   3      674.91      572.20     33.56 o 
   3  -5   3       25.22       11.06     13.70 o 
   4  -5   3       86.37       68.88     19.83 o 
   5  -5   3       22.86        5.16     22.49 o 
   6  -5   3      200.25      219.32     42.20 o 
   7  -5   3       14.52       45.70     38.50 o 
   8  -5   3       48.85       33.83     49.12 o 
   9  -5   3        5.38       -4.90     40.65 o 
  10  -5   3        5.40      -50.71     97.14 o 
  11  -5   3        2.80       -6.63    102.26 o 
 -13  -4   3       10.93      -16.42     42.36 o 
 -12  -4   3       45.88       83.38     51.39 o 
 -11  -4   3       64.67       69.19     36.83 o 
 -10  -4   3       71.61       60.00     34.88 o 
  -9  -4   3     1314.58     1576.41     92.99 o 
  -8  -4   3       62.74      108.49     31.97 o 
  -7  -4   3      510.25      479.60     52.58 o 
  -6  -4   3     2060.48     2060.63     59.38 o 
  -5  -4   3     1194.78     1423.07     44.79 o 
  -4  -4   3      966.98      986.14     27.82 o 
  -3  -4   3     2645.70     2709.25     39.16 o 
  -2  -4   3       22.64       20.76      9.13 o 
  -1  -4   3     2635.74     2472.15     32.01 o 
   0  -4   3     3826.96     3767.04     43.52 o 
   1  -4   3    18618.61    18811.87    165.65 o 
   2  -4   3      519.24      558.50     23.16 o 
   3  -4   3     1378.14     1605.79     38.24 o 
   4  -4   3      547.97      536.47     40.11 o 
   5  -4   3       11.05       17.85     26.37 o 
   6  -4   3       20.44       26.61     31.06 o 
   7  -4   3      178.51      148.00     50.07 o 
   8  -4   3      221.51      200.37     56.80 o 
   9  -4   3      495.69      568.69     81.71 o 
  10  -4   3      859.58      822.89    114.80 o 
  11  -4   3      106.88       26.96    243.66 o 
 -13  -3   3        1.78      -23.06     48.88 o 
 -12  -3   3        3.68       -1.03     34.25 o 
 -11  -3   3        7.96      -29.12     36.94 o 
 -10  -3   3        0.51      -30.69     31.21 o 
  -9  -3   3        6.03      -46.69     31.13 o 
  -8  -3   3        3.34      -27.46     26.58 o 
  -7  -3   3       15.38      -10.03     21.37 o 
  -6  -3   3       32.67       19.66     15.61 o 
  -5  -3   3       63.82       59.35     13.20 o 
  -4  -3   3       93.50       98.52     11.97 o 
  -3  -3   3      160.46      187.87     15.32 o 
  -2  -3   3     3083.90     2913.87     34.25 o 
  -1  -3   3       49.09       54.47      7.57 o 
   0  -3   3       47.76       33.19      7.36 o 
   1  -3   3      120.15      137.05     10.23 o 
   2  -3   3      637.71      687.64     24.76 o 
   3  -3   3      153.42      157.57     18.09 o 
   4  -3   3       10.71        9.49     15.59 o 
   5  -3   3       23.66       23.79     23.14 o 
   6  -3   3        5.12        1.21     26.31 o 
   7  -3   3       79.92       59.26     37.33 o 
   8  -3   3        3.14        3.92     39.95 o 
   9  -3   3       79.31       88.46     51.89 o 
  10  -3   3        7.57       -3.05     72.26 o 
  11  -3   3       30.01      -32.76     80.62 o 
  12  -3   3        9.89      -40.32    219.18 o 
 -13  -2   3       24.00      158.63     89.64 o 
 -12  -2   3       17.39      -20.13     41.92 o 
 -11  -2   3      128.41       27.30     37.92 o 
 -10  -2   3      107.99       80.77     40.61 o 
  -9  -2   3       67.44       27.87     28.91 o 
  -8  -2   3       47.98       51.10     18.69 o 
  -7  -2   3      458.88      471.26     34.50 o 
  -6  -2   3      111.38       71.39     13.32 o 
  -5  -2   3      119.96       93.65     16.15 o 
  -4  -2   3     1460.26     1517.89     34.77 o 
  -3  -2   3     5513.51     5694.37     56.90 o 
  -2  -2   3      724.78      732.50     20.93 o 
  -1  -2   3    24095.60    23603.89    116.89 o 
   0  -2   3       44.25       31.17      6.62 o 
   1  -2   3     3567.60     3551.62     35.38 o 
   2  -2   3     1378.20     1444.41     35.48 o 
   3  -2   3    19905.57    20157.73    166.96 o 
   4  -2   3     1897.23     1882.17     43.36 o 
   5  -2   3        1.60       22.77     21.01 o 
   6  -2   3       16.85       17.40     23.64 o 
   7  -2   3     4138.68     4217.65    119.60 o 
   8  -2   3      126.71       98.75     40.03 o 
   9  -2   3      763.90      705.82     69.79 o 
  10  -2   3      125.34       66.28     48.81 o 
  11  -2   3       48.15       64.34    114.02 o 
  12  -2   3       36.71       -0.13     73.98 o 
 -13  -1   3        7.32      -32.84     59.14 o 
 -12  -1   3        1.10      -19.39     60.64 o 
 -11  -1   3       10.34      -59.59     39.72 o 
 -10  -1   3        2.53       -3.14     24.93 o 
  -9  -1   3       28.66       17.28     39.44 o 
  -8  -1   3       89.37       58.43     22.62 o 
  -7  -1   3       96.96       78.36     20.67 o 
  -6  -1   3      303.25      292.62     26.20 o 
  -5  -1   3      227.12      220.64     19.36 o 
  -4  -1   3     1077.76     1183.98     28.12 o 
  -3  -1   3      352.17      322.21     19.68 o 
  -2  -1   3      269.92      271.16     13.92 o 
  -1  -1   3      568.92      596.25     14.27 o 
   0  -1   3       49.22       54.34      4.26 o 
   1  -1   3      208.87      184.78     11.73 o 
   2  -1   3      121.84      107.05     10.65 o 
   3  -1   3      626.62      693.16     53.92 o 
   4  -1   3      925.43      970.26     35.05 o 
   5  -1   3       82.20       77.82     16.66 o 
   6  -1   3     1475.10     1683.58     58.36 o 
   7  -1   3       90.10      117.31     34.31 o 
   8  -1   3       20.11        7.16     29.15 o 
   9  -1   3       18.83       18.22     40.54 o 
  10  -1   3       23.81      -33.91     43.55 o 
  11  -1   3        3.64      -48.83     38.93 o 
  12  -1   3       20.06      -31.13     63.46 o 
 -13   0   3        4.58       85.13     73.05 o 
 -12   0   3       21.58       47.93    102.51 o 
 -11   0   3      189.17      202.18     53.43 o 
 -10   0   3     1422.57     1460.65    104.57 o 
  -9   0   3       53.84       51.87     32.26 o 
  -8   0   3       19.26      -21.80     34.31 o 
  -7   0   3      537.60      446.66     39.21 o 
  -6   0   3       56.58       45.27     16.42 o 
  -5   0   3        8.59        7.50     14.06 o 
  -4   0   3     4417.06     4203.86     51.03 o 
  -3   0   3     3140.52     3079.23     33.72 o 
  -2   0   3    52643.51    52202.92    253.48 o 
  -1   0   3      104.41       88.10      6.83 o 
   0   0   3        0.31       -2.86      1.91 o 
   1   0   3       94.11       59.57      5.26 o 
   2   0   3    52992.34    52477.28    285.34 o 
   3   0   3     2951.34     2899.27     42.15 o 
   4   0   3     4652.42     4620.34     75.78 o 
   5   0   3       14.36       -0.68     13.62 o 
   6   0   3       51.92       28.32     20.31 o 
   7   0   3      460.66      429.89     53.00 o 
   8   0   3       13.10       -1.66     25.51 o 
   9   0   3       71.55       77.92     39.37 o 
  10   0   3     1444.00     1685.09    191.00 o 
  11   0   3      167.97      168.37     60.49 o 
  12   0   3        9.17      -26.65     44.04 o 
  13   0   3        7.03      121.93     90.12 o 
 -13   1   3        0.14       -2.49     78.48 o 
 -12   1   3        1.50       19.39     58.35 o 
 -11   1   3        3.45      -64.25     42.83 o 
 -10   1   3        7.03       -9.27     41.84 o 
  -9   1   3       18.97      -13.63     32.96 o 
  -8   1   3       21.55       -0.62     26.79 o 
  -7   1   3      235.24      197.84     29.95 o 
  -6   1   3     1651.06     1717.08     60.57 o 
  -5   1   3      147.82      132.28     22.90 o 
  -4   1   3      739.54      807.70     27.98 o 
  -3   1   3      952.73     1088.61     48.62 o 
  -2   1   3       81.81       70.44      7.34 o 
  -1   1   3      353.82      318.48     10.55 o 
   0   1   3       22.03        1.13      4.47 o 
   1   1   3       44.08       38.66      4.57 o 
   2   1   3      242.55      168.78     15.56 o 
   3   1   3       35.77       21.05      9.36 o 
   4   1   3      570.93      510.12     30.40 o 
   5   1   3      196.44      166.36     21.08 o 
   6   1   3     1434.60     1568.42     59.48 o 
   7   1   3       46.55       21.98     20.16 o 
   8   1   3      170.41      147.54     29.39 o 
   9   1   3       12.31        0.05     36.84 o 
  10   1   3       14.37      -22.39     38.01 o 
  11   1   3       63.56      -15.62     62.40 o 
  12   1   3        5.27       59.90     75.57 o 
  13   1   3        2.49      -68.86     52.48 o 
 -12   2   3       23.19       67.65    109.93 o 
 -11   2   3      606.99      765.82    169.36 o 
 -10   2   3       31.76      -13.78     42.84 o 
  -9   2   3     1042.68     1156.98    103.93 o 
  -8   2   3        7.00       11.26     32.30 o 
  -7   2   3     3039.31     3338.19    104.87 o 
  -6   2   3     2426.51     2520.60     84.62 o 
  -5   2   3       21.72       27.18     11.11 o 
  -4   2   3     5286.96     5269.82     64.60 o 
  -3   2   3       30.53       40.75      8.38 o 
  -2   2   3    16382.21    16282.76    101.69 o 
  -1   2   3       19.85       14.06      6.28 o 
   0   2   3    27299.40    26911.89    146.11 o 
   1   2   3     4239.59     4116.18     37.06 o 
   2   2   3     2517.24     2544.91     38.24 o 
   3   2   3     3771.10     3771.20     43.16 o 
   4   2   3    31715.28    30993.30    234.10 o 
   5   2   3      115.53      125.10     17.83 o 
   6   2   3     1058.12     1054.28     46.64 o 
   7   2   3      909.69     1007.87     50.38 o 
   8   2   3      556.17      457.07     41.95 o 
   9   2   3       43.10      -55.77     38.95 o 
  10   2   3       21.94       23.54     35.25 o 
  11   2   3       69.89       30.97     50.10 o 
  12   2   3      119.66      108.91     83.37 o 
  13   2   3      184.19      348.90     90.61 o 
 -12   3   3        5.10      169.11    109.03 o 
 -11   3   3        2.82      -56.19     65.20 o 
 -10   3   3        7.08      -22.34     48.52 o 
  -9   3   3       22.80       22.44     40.00 o 
  -8   3   3        1.05      -16.35     36.34 o 
  -7   3   3       54.69       57.99     28.54 o 
  -6   3   3       11.70       -9.65     25.17 o 
  -5   3   3       84.83       77.26     19.27 o 
  -4   3   3      998.91     1022.70     34.58 o 
  -3   3   3      325.12      319.27     20.07 o 
  -2   3   3     1370.24     1322.47     27.79 o 
  -1   3   3      214.68      267.55     14.06 o 
   0   3   3     1865.13     1825.71     16.59 o 
   1   3   3       10.28        0.14      3.56 o 
   2   3   3     4862.74     4853.27     44.08 o 
   3   3   3      886.55      984.00     32.98 o 
   4   3   3      138.01      111.69     16.07 o 
   5   3   3       97.67       87.56     14.85 o 
   6   3   3      148.90      111.71     19.64 o 
   7   3   3        8.49       -2.29     22.90 o 
   8   3   3       13.97        0.36     20.56 o 
   9   3   3       32.08       19.02     27.33 o 
  10   3   3       31.68       77.35     43.34 o 
  11   3   3       12.84      -51.83     41.28 o 
  12   3   3        0.37       10.74     60.22 o 
  13   3   3        6.89      -56.94     51.47 o 
 -12   4   3       39.92      -10.13     67.95 o 
 -11   4   3        1.73       20.55     80.89 o 
 -10   4   3      273.79      494.25     81.10 o 
  -9   4   3      384.62      425.06     62.39 o 
  -8   4   3      568.78      590.06     64.51 o 
  -7   4   3      554.18      590.16     55.38 o 
  -6   4   3     2283.97     2417.32     78.11 o 
  -5   4   3      121.48      134.23     20.72 o 
  -4   4   3      145.46       82.79     17.41 o 
  -3   4   3     5205.49     5372.39     67.52 o 
  -2   4   3      922.89      934.26     27.61 o 
  -1   4   3      921.08      904.69     14.93 o 
   0   4   3      486.26      414.58     32.91 o 
   1   4   3     2931.47     2880.61     28.84 o 
   2   4   3      927.45      850.22     20.84 o 
   3   4   3        0.71       -2.77      7.38 o 
   4   4   3     4146.17     4504.42     56.44 o 
   5   4   3     2581.55     2466.86     64.46 o 
   6   4   3    35727.89    37049.79    336.58 o 
   7   4   3     3346.26     3592.94     80.30 o 
   8   4   3     1012.99      927.75     61.02 o 
   9   4   3      208.97      275.72     76.12 o 
  10   4   3       61.44      126.84     63.01 o 
  11   4   3      112.04       50.68     44.64 o 
  12   4   3        0.52        8.00     49.45 o 
  13   4   3        0.69      -59.02     54.27 o 
 -11   5   3        0.78      -41.10     72.10 o 
 -10   5   3       21.50       22.50     62.88 o 
  -9   5   3        2.15        0.10     46.49 o 
  -8   5   3        1.46       56.22     43.04 o 
  -7   5   3        8.08      -30.58     34.72 o 
  -6   5   3      204.79      178.38     32.73 o 
  -5   5   3       73.64      105.75     25.43 o 
  -4   5   3      468.75      531.75     37.00 o 
  -3   5   3      212.49      231.51     19.33 o 
  -2   5   3      104.63      114.79     11.50 o 
  -1   5   3       72.97       80.29     11.14 o 
   0   5   3      130.25      114.96     16.95 o 
   1   5   3       11.80       10.68      5.27 o 
   2   5   3     1325.16     1362.96     31.02 o 
   3   5   3       81.76       65.33     11.08 o 
   4   5   3      257.71      224.09     15.88 o 
   5   5   3      229.52      228.05     29.03 o 
   6   5   3        1.58       34.65     13.77 o 
   7   5   3       18.80       41.50     14.19 o 
   8   5   3        4.29       32.99     25.08 o 
   9   5   3       25.76       32.25     32.36 o 
  10   5   3       18.02       64.42     45.90 o 
  11   5   3        2.15       -1.35     39.53 o 
  12   5   3        6.55       51.47     58.29 o 
  13   5   3        1.36       30.12     52.17 o 
 -11   6   3       92.27       35.02    109.48 o 
 -10   6   3        0.93      -33.05     60.39 o 
  -9   6   3       54.94       32.04     95.14 o 
  -8   6   3        1.45       -8.02     43.91 o 
  -7   6   3     5578.98     5427.15    251.56 o 
  -6   6   3        1.29      -47.32     31.55 o 
  -5   6   3     2022.03     2184.96     64.02 o 
  -4   6   3        1.69      -22.47     15.41 o 
  -3   6   3     3483.04     3293.67     53.36 o 
  -2   6   3        0.43      -12.04      8.03 o 
  -1   6   3     5557.49     5322.16     81.25 o 
   0   6   3        5.53        1.61     12.79 o 
   1   6   3     1045.37     1032.28     33.44 o 
   2   6   3        0.02       -4.69      7.46 o 
   3   6   3      707.72      826.02     26.84 o 
   4   6   3        7.97       12.41     11.85 o 
   5   6   3     1207.24     1285.90     38.19 o 
   6   6   3        7.84       -2.72     15.50 o 
   7   6   3      576.59      565.87     53.66 o 
   8   6   3        0.94       80.51     27.86 o 
   9   6   3    13646.05    16044.46    277.31 o 
  10   6   3        0.65       53.09     34.96 o 
  11   6   3      110.31       96.00     41.06 o 
  12   6   3        0.36        7.22     44.16 o 
 -10   7   3        7.16      -11.85     50.18 o 
  -9   7   3        4.95      -20.28     50.30 o 
  -8   7   3        0.57      -18.51     39.01 o 
  -7   7   3       52.52      103.43     48.42 o 
  -6   7   3       24.22        6.58     45.64 o 
  -5   7   3        0.02      -10.13     34.37 o 
  -4   7   3       37.61       14.06     15.41 o 
  -3   7   3       82.29       77.64     15.06 o 
  -2   7   3       40.10       30.54     12.87 o 
  -1   7   3      123.81      128.42     21.81 o 
   0   7   3      109.38      116.98     22.28 o 
   1   7   3        3.15      -11.75     13.62 o 
   2   7   3      234.77      242.15     14.06 o 
   3   7   3       21.86       16.83     10.29 o 
   4   7   3        3.75       -5.51     12.31 o 
   5   7   3       11.91      -11.09     13.52 o 
   6   7   3       28.13       23.53     15.76 o 
   7   7   3        2.85       15.43     21.18 o 
   8   7   3      161.56      133.72     50.30 o 
   9   7   3       70.25      261.99     71.98 o 
  10   7   3        4.90       42.76     32.87 o 
  11   7   3        2.80       24.48     55.73 o 
  12   7   3        2.24       33.53     63.55 o 
  -9   8   3       73.59      125.23     61.63 o 
  -8   8   3        4.55      -12.53     43.12 o 
  -7   8   3       13.85       48.83     43.84 o 
  -6   8   3        1.81       20.89     49.54 o 
  -5   8   3       87.86       97.69     36.29 o 
  -4   8   3     4464.45     4102.84    232.94 o 
  -3   8   3       74.63      100.99     19.43 o 
  -2   8   3      421.83      432.05     20.93 o 
  -1   8   3     1172.42     1162.12     66.40 o 
   0   8   3      112.30      154.95     34.41 o 
   1   8   3      117.53       88.04     18.47 o 
   2   8   3     3264.08     3382.77     63.63 o 
   3   8   3        3.85       -1.88     13.77 o 
   4   8   3      218.52      207.25     23.10 o 
   5   8   3      170.19      145.46     21.56 o 
   6   8   3       28.31        2.57     20.73 o 
   7   8   3     1643.09     1885.08     79.97 o 
   8   8   3      263.20      173.85     57.63 o 
   9   8   3        6.94      -25.57     32.77 o 
  10   8   3      176.01      125.23     56.81 o 
  11   8   3       16.38        3.77     43.13 o 
  -8   9   3       48.25       58.35    108.69 o 
  -7   9   3        6.56       48.97     67.66 o 
  -6   9   3        7.11      -13.21     90.77 o 
  -5   9   3       37.87       94.69     38.52 o 
  -4   9   3       86.84      125.15     33.29 o 
  -3   9   3       82.36      119.55     22.20 o 
  -2   9   3      163.69       92.81     31.33 o 
  -1   9   3       83.78       85.28     30.68 o 
   0   9   3       32.28       63.15     28.78 o 
   1   9   3      100.12      102.40     27.91 o 
   2   9   3      484.55      498.74     32.64 o 
   3   9   3       24.47        0.33     15.08 o 
   4   9   3      238.93      237.39     27.49 o 
   5   9   3       15.91       -1.61     17.55 o 
   6   9   3        1.79       10.67     25.37 o 
   7   9   3        2.59       13.06     28.49 o 
   8   9   3        0.00      -14.28     26.59 o 
   9   9   3        5.55       -1.72     29.23 o 
  10   9   3        0.39       22.08     35.10 o 
  11   9   3        0.42       21.76     43.65 o 
  -7  10   3        7.57       33.02     71.25 o 
  -6  10   3      482.14      811.41     98.94 o 
  -5  10   3       64.95      146.56     39.72 o 
  -4  10   3      170.95      237.91     76.92 o 
  -3  10   3       15.45       27.65     37.38 o 
  -2  10   3       33.16       46.98     53.07 o 
  -1  10   3     1621.28     1563.01    170.93 o 
   0  10   3       16.22       20.18     34.14 o 
   1  10   3     1693.01     1694.97     71.95 o 
   2  10   3       72.65       29.01     25.58 o 
   3  10   3      250.00      273.00     29.31 o 
   4  10   3     1288.82     1395.29     56.82 o 
   5  10   3       56.48      100.20     29.41 o 
   6  10   3        1.54        3.46     24.39 o 
   7  10   3       68.27      128.67     43.70 o 
   8  10   3        1.19       -1.59     30.34 o 
   9  10   3       46.25       61.60     35.43 o 
  10  10   3       21.51      115.35     48.23 o 
  -6  11   3       49.29       84.25     57.16 o 
  -5  11   3        0.86       29.04     68.16 o 
  -4  11   3        4.28       20.92     54.43 o 
  -3  11   3      109.57      166.06     72.57 o 
   0  11   3       14.57       38.12     25.38 o 
   1  11   3        1.62        0.65     22.81 o 
   2  11   3       14.83        8.70     28.16 o 
   3  11   3        7.30      -21.75     26.87 o 
   4  11   3      201.46      167.91     29.37 o 
   5  11   3       19.38        2.94     28.61 o 
   6  11   3        1.18       -9.79     27.01 o 
   7  11   3       10.72        5.40     36.22 o 
   8  11   3        3.48       16.34     38.14 o 
   9  11   3        1.11        4.71     34.03 o 
  -4  12   3      252.06      424.00     82.77 o 
  -3  12   3      146.79      273.35     96.95 o 
  -2  12   3       63.62      138.59     55.17 o 
   1  12   3        3.07       17.66     27.07 o 
   2  12   3       27.81       54.29     30.88 o 
   3  12   3       62.84       99.05     33.28 o 
   4  12   3      563.53      470.07     98.21 o 
   5  12   3      151.26      141.91     52.04 o 
   6  12   3        9.49        8.15     27.58 o 
   7  12   3       92.50      189.68     50.96 o 
  -2  13   3        1.40       92.79     57.38 o 
  -1  13   3        0.76       34.29     45.61 o 
   0  13   3       31.68       96.67     59.70 o 
   1  13   3       19.01       -4.13     30.05 o 
   2  13   3        0.48        4.20     27.17 o 
   3  13   3        0.60       -1.22     35.30 o 
   4  13   3        3.71       17.23     32.53 o 
   5  13   3        2.35      -33.21     40.95 o 
  -2 -13   4        7.56        7.37     34.79 o 
  -1 -13   4        1.98      -21.03     32.81 o 
  -6 -12   4        0.06       46.95     30.67 o 
  -5 -12   4        0.17        2.04     33.88 o 
  -4 -12   4        4.09      -23.94     29.35 o 
  -3 -12   4       52.30      115.25     36.97 o 
  -2 -12   4       21.31      -17.76     29.49 o 
  -1 -12   4        4.57      -22.75     24.65 o 
   0 -12   4      135.68      175.58     64.00 o 
   1 -12   4      157.15      160.84     62.44 o 
   2 -12   4       34.90      -26.83     48.31 o 
   3 -12   4       74.68       61.54     62.60 o 
  -8 -11   4        5.26       30.63     35.42 o 
  -7 -11   4       13.30       29.67     29.34 o 
  -6 -11   4        3.06       -2.13     27.03 o 
  -5 -11   4        3.15      -31.54     21.03 o 
  -4 -11   4       23.86       -0.39     23.41 o 
  -3 -11   4       23.16        8.52     20.84 o 
  -2 -11   4       11.38       -0.80     23.69 o 
  -1 -11   4       10.58       -4.27     33.31 o 
   0 -11   4       58.64       34.82     39.48 o 
   1 -11   4       26.42      -18.56     43.33 o 
   2 -11   4       21.59       11.96     44.21 o 
   3 -11   4        0.84      -39.57     61.25 o 
   4 -11   4       37.91       45.00     59.16 o 
   5 -11   4        4.21      -28.65     98.01 o 
  -9 -10   4       35.15        5.87     38.56 o 
  -8 -10   4       72.16       86.71     41.68 o 
  -7 -10   4       68.92       12.06     26.95 o 
  -6 -10   4      432.46      501.59     54.65 o 
  -5 -10   4       55.19       23.40     24.29 o 
  -4 -10   4       77.06       55.01     26.75 o 
  -3 -10   4       76.31       67.21     29.76 o 
  -2 -10   4        4.02       -1.85     19.95 o 
  -1 -10   4      333.85      299.32     35.05 o 
   0 -10   4     1159.16     1138.40     52.92 o 
   1 -10   4      332.53      318.84     32.88 o 
   2 -10   4       10.68       -0.15     25.69 o 
   3 -10   4      147.59      108.49     30.54 o 
   4 -10   4       77.51       60.72     35.47 o 
   5 -10   4       30.68       52.97     37.58 o 
   6 -10   4        1.82        9.62     49.46 o 
 -10  -9   4       12.60       33.14     33.80 o 
  -9  -9   4        2.04       10.00     27.26 o 
  -8  -9   4        0.52      -27.74     21.29 o 
  -7  -9   4       15.56       30.54     34.47 o 
  -6  -9   4       68.40       57.85     27.88 o 
  -5  -9   4        3.83        7.50     20.74 o 
  -4  -9   4       24.06       -6.53     19.76 o 
  -3  -9   4        9.51       -6.61     18.75 o 
  -2  -9   4       11.79       -3.53     21.04 o 
  -1  -9   4        7.28        9.86     24.83 o 
   0  -9   4      317.73      315.40     32.49 o 
   1  -9   4      112.40       95.62     33.59 o 
   2  -9   4       67.37       79.47     27.14 o 
   3  -9   4       60.95       61.41     34.33 o 
   4  -9   4        4.84       17.48     28.72 o 
   5  -9   4        4.24      -12.85     33.65 o 
   6  -9   4        3.43       24.93     29.06 o 
   7  -9   4        0.49       17.22     64.24 o 
   8  -9   4       17.99      -12.14     38.74 o 
 -11  -8   4        1.60        9.81     41.03 o 
 -10  -8   4       87.18      151.67     50.35 o 
  -9  -8   4       43.81       42.53     34.51 o 
  -8  -8   4        9.94      -10.04     36.98 o 
  -7  -8   4        4.08       -8.57     24.36 o 
  -6  -8   4      103.48      109.71     34.69 o 
  -5  -8   4     1056.70     1126.06     61.70 o 
  -4  -8   4      829.23      865.53     48.57 o 
  -3  -8   4      494.40      457.72     29.40 o 
  -2  -8   4      149.62      131.51     22.54 o 
  -1  -8   4      129.62      114.67     17.32 o 
   0  -8   4     1317.20     1395.32     41.77 o 
   1  -8   4       78.28       76.59     20.03 o 
   2  -8   4     2284.84     2324.11     66.92 o 
   3  -8   4     1278.14     1252.33     86.76 o 
   4  -8   4      932.28      812.45     48.66 o 
   5  -8   4       28.98       43.12     33.91 o 
   6  -8   4       28.22      -17.39     31.56 o 
   7  -8   4       72.78       48.69     47.65 o 
   8  -8   4       15.27       28.82     42.71 o 
   9  -8   4        3.50       27.59     63.11 o 
 -11  -7   4        4.31       22.72     38.67 o 
 -10  -7   4       25.45       -9.79     32.94 o 
  -9  -7   4        4.24       12.75     35.55 o 
  -8  -7   4        4.14      -11.06     20.90 o 
  -7  -7   4       24.34        8.02     21.00 o 
  -6  -7   4        8.43      -13.12     24.23 o 
  -5  -7   4       47.86       43.35     12.89 o 
  -4  -7   4      133.37      111.47     15.17 o 
  -3  -7   4       92.49       76.07     15.22 o 
  -2  -7   4       54.97       43.16     15.70 o 
  -1  -7   4       43.17       22.92     13.84 o 
   0  -7   4      317.45      323.55     22.87 o 
   1  -7   4      152.81      135.69     20.64 o 
   2  -7   4      148.13      167.12     21.44 o 
   3  -7   4        7.03       -2.02     16.69 o 
   4  -7   4      185.35      175.41     30.26 o 
   5  -7   4      209.48      196.47     36.65 o 
   6  -7   4       66.29       67.46     29.15 o 
   7  -7   4       19.88      -17.25     39.22 o 
   8  -7   4        5.51       -3.00     30.93 o 
   9  -7   4        5.46       13.48     63.95 o 
  10  -7   4       19.46       45.03     46.78 o 
 -12  -6   4        9.47       29.62     34.91 o 
 -11  -6   4       91.22       91.70     47.91 o 
 -10  -6   4       85.06       54.28     34.00 o 
  -9  -6   4       21.98        4.03     33.81 o 
  -8  -6   4      246.83      206.46     38.54 o 
  -7  -6   4       94.86       94.78     29.44 o 
  -6  -6   4       16.13        7.07     14.16 o 
  -5  -6   4     1036.54     1025.28     31.64 o 
  -4  -6   4       10.71        6.92     10.03 o 
  -3  -6   4      219.75      214.44     18.30 o 
  -2  -6   4     5082.17     5474.33     76.73 o 
  -1  -6   4      233.41      194.68     17.04 o 
   0  -6   4     1692.89     1742.58     39.61 o 
   1  -6   4       86.32       83.28     16.46 o 
   2  -6   4     2686.72     2654.98     47.77 o 
   3  -6   4      824.67      863.50     53.95 o 
   4  -6   4       71.77       94.81     20.66 o 
   5  -6   4     5155.27     5256.80     98.96 o 
   6  -6   4       90.92       83.45     39.73 o 
   7  -6   4       16.32       89.98     38.86 o 
   8  -6   4        2.95       22.38     38.91 o 
   9  -6   4       28.98       47.82     39.07 o 
  10  -6   4       56.97       41.02     89.93 o 
 -12  -5   4        0.28        1.86     46.57 o 
 -11  -5   4       28.24       43.17     60.11 o 
 -10  -5   4        4.51       -6.09     40.25 o 
  -9  -5   4        5.80       -9.80     28.75 o 
  -8  -5   4        6.55       32.47     24.78 o 
  -7  -5   4      166.00      155.94     20.95 o 
  -6  -5   4       79.82       62.61     19.32 o 
  -5  -5   4      128.78      137.95     19.41 o 
  -4  -5   4       44.73       25.31     10.26 o 
  -3  -5   4      354.16      357.79     19.18 o 
  -2  -5   4      151.91      153.54     17.25 o 
  -1  -5   4      290.96      317.74     18.75 o 
   0  -5   4       47.72       39.83     12.15 o 
   1  -5   4      243.34      261.59     18.26 o 
   2  -5   4      173.63      218.53     18.48 o 
   3  -5   4      139.18      133.23     18.20 o 
   4  -5   4      315.59      346.02     36.58 o 
   5  -5   4        3.18       45.57     25.98 o 
   6  -5   4      135.34      158.99     37.83 o 
   7  -5   4       19.17       14.18     38.85 o 
   8  -5   4       38.21       20.62     51.75 o 
   9  -5   4      173.33      160.31     94.96 o 
  10  -5   4        5.45      103.24     94.61 o 
  11  -5   4        4.81      -25.28     48.59 o 
 -13  -4   4       21.15       37.03     60.50 o 
 -12  -4   4      107.40      162.30     55.63 o 
 -11  -4   4      279.62      334.03     62.62 o 
 -10  -4   4       63.20       64.10     37.63 o 
  -9  -4   4     1097.26     1261.75     90.14 o 
  -8  -4   4      417.97      379.60     49.05 o 
  -7  -4   4       30.56       20.27     17.97 o 
  -6  -4   4        1.41      -18.37     18.40 o 
  -5  -4   4     5173.19     5566.16     83.28 o 
  -4  -4   4     2133.00     2188.23     39.45 o 
  -3  -4   4      670.11      627.29     18.81 o 
  -2  -4   4      304.37      284.17     18.05 o 
  -1  -4   4        7.12        9.87     10.43 o 
   0  -4   4      648.03      673.13     20.02 o 
   1  -4   4     1166.81     1155.19     31.63 o 
   2  -4   4     6586.00     6853.24     71.11 o 
   3  -4   4     3334.47     3230.27     51.40 o 
   4  -4   4      335.67      333.72     26.37 o 
   5  -4   4     6371.65     6833.28     98.70 o 
   6  -4   4      436.92      460.48     46.02 o 
   7  -4   4      809.75      887.69    107.29 o 
   8  -4   4      292.09      245.08     63.37 o 
   9  -4   4      302.78      307.78     72.91 o 
  10  -4   4      413.81      581.51    116.83 o 
  11  -4   4      179.74      170.52    112.37 o 
 -13  -3   4        1.85       35.44     65.07 o 
 -12  -3   4        6.25      -13.42     42.03 o 
 -11  -3   4        3.65      -46.53     31.02 o 
 -10  -3   4        1.74       -0.50     25.50 o 
  -9  -3   4       15.31       47.93     32.39 o 
  -8  -3   4       37.56       22.11     24.08 o 
  -7  -3   4        6.62        9.86     23.29 o 
  -6  -3   4       64.51       73.25     17.17 o 
  -5  -3   4     1026.04     1046.05     65.55 o 
  -4  -3   4       31.92       31.71      9.84 o 
  -3  -3   4      640.96      616.29     23.03 o 
  -2  -3   4      217.15      197.24     14.64 o 
  -1  -3   4        4.42       -1.77      6.90 o 
   0  -3   4       46.23       32.38      7.51 o 
   1  -3   4     1018.51      979.29     22.19 o 
   2  -3   4      300.02      278.98     18.06 o 
   3  -3   4      594.64      526.55     31.44 o 
   4  -3   4      124.92      133.32     20.19 o 
   5  -3   4       30.89       43.51     24.80 o 
   6  -3   4       60.31       77.57     31.30 o 
   7  -3   4        0.98      -18.36     35.08 o 
   8  -3   4        9.28        3.49     35.67 o 
   9  -3   4       47.24       44.44     46.89 o 
  10  -3   4        1.97      -45.52     41.61 o 
  11  -3   4       39.61      -15.56    120.12 o 
  12  -3   4        0.86       62.30     66.76 o 
 -13  -2   4        0.65      -73.00     48.67 o 
 -12  -2   4        2.81      -26.59     63.27 o 
 -11  -2   4      129.03       74.53     45.61 o 
 -10  -2   4       20.49       15.33     44.64 o 
  -9  -2   4       12.48       13.93     26.45 o 
  -8  -2   4      352.82      295.49     38.42 o 
  -7  -2   4       38.97       32.48     22.39 o 
  -6  -2   4     6176.93     6079.02    122.90 o 
  -5  -2   4      782.02      765.76     37.37 o 
  -4  -2   4     6127.76     6307.26     76.39 o 
  -3  -2   4     1316.01     1466.89     26.91 o 
  -2  -2   4     6230.80     6011.43     56.23 o 
  -1  -2   4      420.49      351.15     13.21 o 
   0  -2   4    34618.36    34491.84    157.17 o 
   1  -2   4     4444.52     4430.75     39.50 o 
   2  -2   4    10863.62    10743.41     81.58 o 
   3  -2   4     1101.17     1146.50     35.14 o 
   4  -2   4     1735.55     1825.36     44.41 o 
   5  -2   4        9.82       -3.68     20.33 o 
   6  -2   4     1703.42     1715.68     76.16 o 
   7  -2   4      319.36      314.90     45.06 o 
   8  -2   4      225.45      186.91     42.22 o 
   9  -2   4      305.71      245.58     54.71 o 
  10  -2   4      304.81      325.30     61.50 o 
  11  -2   4      315.14      281.79     88.01 o 
  12  -2   4       12.15       -1.25    127.83 o 
 -13  -1   4        2.73      -63.70     50.15 o 
 -12  -1   4       15.25      104.33     69.41 o 
 -11  -1   4        0.08      -30.40     41.43 o 
 -10  -1   4        4.17      -39.65     33.87 o 
  -9  -1   4      117.49       94.18     37.51 o 
  -8  -1   4        8.16      -32.25     29.02 o 
  -7  -1   4        1.72       -4.42     15.95 o 
  -6  -1   4       72.14       65.18     17.00 o 
  -5  -1   4      982.17      929.39     34.39 o 
  -4  -1   4       55.13       62.75     11.13 o 
  -3  -1   4       19.27       30.81      8.03 o 
  -2  -1   4       11.77        5.96      6.98 o 
  -1  -1   4       58.99       62.24      6.11 o 
   0  -1   4      272.85      271.39      8.97 o 
   1  -1   4      147.33      127.87      9.73 o 
   2  -1   4       64.68       76.68     10.94 o 
   3  -1   4     2564.48     2621.66     45.23 o 
   4  -1   4       89.29       63.41     12.60 o 
   5  -1   4      133.19      109.95     19.97 o 
   6  -1   4      138.82      113.48     22.52 o 
   7  -1   4       82.94       76.60     25.67 o 
   8  -1   4       58.69       85.63     33.60 o 
   9  -1   4       12.36      -13.51     42.20 o 
  10  -1   4        3.20      -37.58     40.43 o 
  11  -1   4        3.19      -50.46     58.45 o 
  12  -1   4        2.52      -39.20     82.47 o 
 -13   0   4        5.06      108.86     78.62 o 
 -12   0   4        0.09       68.39     67.27 o 
 -11   0   4       26.51      -13.96     51.39 o 
 -10   0   4      130.52      128.41     70.66 o 
  -9   0   4      134.36       96.54     38.55 o 
  -8   0   4        3.84      -35.99     25.04 o 
  -7   0   4      441.98      426.99     44.66 o 
  -6   0   4      820.31      692.53     60.90 o 
  -5   0   4     2314.26     2319.45     53.14 o 
  -4   0   4        0.95        9.17      8.31 o 
  -3   0   4     2521.74     2612.61     35.60 o 
  -2   0   4    50212.56    50798.02    247.43 o 
  -1   0   4     7953.21     7716.85     51.31 o 
   0   0   4     2405.45     2298.10     20.44 o 
   1   0   4     7964.89     7810.82     55.84 o 
   2   0   4    51668.82    52490.31    278.96 o 
   3   0   4     2023.11     2211.79     36.05 o 
   4   0   4        4.68       10.68     13.21 o 
   5   0   4     2558.59     2533.80     66.05 o 
   6   0   4      901.31      759.29     49.27 o 
   7   0   4      273.04      230.91     29.72 o 
   8   0   4        1.16      -14.35     32.16 o 
   9   0   4      113.48       31.36     42.08 o 
  10   0   4      132.38      120.34     47.21 o 
  11   0   4        9.53      -28.51     69.37 o 
  12   0   4        0.48       28.47     68.43 o 
  13   0   4        9.20      124.70     75.33 o 
 -12   1   4        2.48      -73.67     60.37 o 
 -11   1   4       27.90      -51.43     47.67 o 
 -10   1   4        5.22      -26.50     36.61 o 
  -9   1   4       19.08        7.75     35.34 o 
  -8   1   4       86.77       17.76     27.69 o 
  -7   1   4      132.13       91.10     27.11 o 
  -6   1   4      237.01      254.09     39.97 o 
  -5   1   4      340.24      283.94     35.90 o 
  -4   1   4      115.19      158.45     19.23 o 
  -3   1   4     4723.77     4534.07     49.15 o 
  -2   1   4      152.14      161.41      9.58 o 
  -1   1   4     1094.60     1011.47     16.19 o 
   0   1   4       83.10       79.39      4.39 o 
   1   1   4       84.32       81.95      6.05 o 
   2   1   4      155.43      130.79      8.02 o 
   3   1   4      265.89      202.53     19.73 o 
   4   1   4      309.66      246.92     21.87 o 
   5   1   4      797.53      698.14     45.07 o 
   6   1   4       62.83       34.19     18.34 o 
   7   1   4       12.15      -15.81     20.28 o 
   8   1   4       11.11       -0.75     25.38 o 
   9   1   4      184.25      238.31     46.83 o 
  10   1   4        0.44      -19.92     36.98 o 
  11   1   4       11.38       20.84     45.44 o 
  12   1   4        2.63       25.15     81.14 o 
  13   1   4        3.44       88.30    150.20 o 
 -12   2   4       89.22       52.77     58.75 o 
 -11   2   4      117.16       72.92     96.35 o 
 -10   2   4        1.68      -38.77     39.96 o 
  -9   2   4      229.82      240.85     54.92 o 
  -8   2   4      386.65      335.24     47.26 o 
  -7   2   4      129.14      116.25     22.39 o 
  -6   2   4       28.26       22.63     13.02 o 
  -5   2   4     4108.07     4292.74     79.96 o 
  -4   2   4     1491.70     1528.48     33.31 o 
  -3   2   4      609.91      554.71     25.33 o 
  -2   2   4     2950.09     2695.38     33.76 o 
  -1   2   4     5105.81     4655.02     40.20 o 
   0   2   4    15639.99    14887.81     81.36 o 
   1   2   4     1883.59     1906.62     25.91 o 
   2   2   4     1345.05     1415.77     28.76 o 
   3   2   4    16290.93    16495.16    126.99 o 
   4   2   4      372.22      334.23     25.94 o 
   5   2   4    21190.39    21710.37    246.03 o 
   6   2   4     2254.00     2227.25     71.42 o 
   7   2   4      290.59      285.95     27.00 o 
   8   2   4       46.01      -11.46     20.64 o 
   9   2   4        6.69      -12.50     26.01 o 
  10   2   4      200.94      217.25     47.40 o 
  11   2   4       38.03      -24.80     51.47 o 
  12   2   4       51.71      -23.02     42.97 o 
  13   2   4       89.17      132.06     72.17 o 
 -12   3   4        0.33      129.06    104.58 o 
 -11   3   4       47.88       35.83     78.62 o 
 -10   3   4       16.56      -24.70     38.24 o 
  -9   3   4       65.68       25.66     45.69 o 
  -8   3   4       30.85       24.29     39.61 o 
  -7   3   4       24.45        4.83     26.21 o 
  -6   3   4        9.95       -8.03     23.12 o 
  -5   3   4      431.86      463.01     31.72 o 
  -4   3   4      457.62      476.86     33.33 o 
  -3   3   4       38.74       28.83     11.44 o 
  -2   3   4      296.69      284.49     24.08 o 
  -1   3   4       99.46       91.48     10.63 o 
   0   3   4       97.92       93.82     10.16 o 
   1   3   4       21.65       17.50      5.40 o 
   2   3   4      645.61      729.98     24.97 o 
   3   3   4     3209.42     3135.10     58.10 o 
   4   3   4      206.09      209.70     29.86 o 
   5   3   4     1019.92     1024.95     34.27 o 
   6   3   4       44.52       45.91     17.66 o 
   7   3   4       18.74       -3.81     16.72 o 
   8   3   4        8.37      -22.42     20.22 o 
   9   3   4       25.50        2.95     29.34 o 
  10   3   4       39.90       21.97     32.60 o 
  11   3   4        1.21        6.24     35.91 o 
  12   3   4       17.49       -0.23     37.93 o 
  13   3   4        2.79       11.33     91.21 o 
 -12   4   4        2.25       87.14     73.10 o 
 -11   4   4      134.55      162.90     97.14 o 
 -10   4   4      407.04      479.41     74.50 o 
  -9   4   4      220.43      200.41     52.41 o 
  -8   4   4      926.93     1008.15    107.49 o 
  -7   4   4        3.08      -13.40     31.60 o 
  -6   4   4      224.56      247.69     39.88 o 
  -5   4   4     5064.12     5004.26    123.14 o 
  -4   4   4     3229.96     3305.37     57.18 o 
  -3   4   4     6966.46     7249.78     76.89 o 
  -2   4   4     2887.24     2992.56     47.93 o 
  -1   4   4      207.94      169.80     15.46 o 
   0   4   4        7.03        7.54      6.97 o 
   1   4   4      404.95      399.14     16.94 o 
   2   4   4      650.82      625.95     19.74 o 
   3   4   4      402.17      408.37     19.70 o 
   4   4   4      517.09      559.45     29.90 o 
   5   4   4     1785.59     1787.87     68.24 o 
   6   4   4     7620.82     8182.68    153.29 o 
   7   4   4     1994.10     2204.77     75.02 o 
   8   4   4     1150.89     1081.47     51.62 o 
   9   4   4     2689.41     3045.34    118.93 o 
  10   4   4      138.15      102.83     40.77 o 
  11   4   4      139.88       94.95     38.88 o 
  12   4   4        0.49      -53.37     35.58 o 
  13   4   4        0.09      -71.12     60.34 o 
 -11   5   4        1.37      -43.64     57.85 o 
 -10   5   4        1.80        6.10     73.04 o 
  -9   5   4       97.42      184.19     81.18 o 
  -8   5   4       34.05       72.68     45.29 o 
  -7   5   4      239.42      305.13     46.35 o 
  -6   5   4        4.13      -19.55     26.08 o 
  -5   5   4      267.67      229.99     26.05 o 
  -4   5   4      296.08      332.56     24.82 o 
  -3   5   4      713.54      763.43     36.49 o 
  -2   5   4        7.91        1.93      8.81 o 
  -1   5   4       59.15       44.99      9.93 o 
   0   5   4       44.97       38.49     11.97 o 
   1   5   4       45.70       47.03      6.63 o 
   2   5   4       96.96       71.06     10.93 o 
   3   5   4      975.75     1021.89     27.17 o 
   4   5   4       61.91       55.03     11.45 o 
   5   5   4     1413.93     1561.34     51.72 o 
   6   5   4      184.14      179.17     26.00 o 
   7   5   4      345.41      376.65     33.34 o 
   8   5   4       23.01       57.43     30.20 o 
   9   5   4       19.12       76.89     39.39 o 
  10   5   4       20.70       75.22     39.98 o 
  11   5   4        6.36      -31.45     36.06 o 
  12   5   4        3.29       -7.37     44.77 o 
 -11   6   4        4.92       -9.11     66.03 o 
 -10   6   4       23.68      130.91     63.72 o 
  -9   6   4        0.63        1.60     66.76 o 
  -8   6   4      121.16      114.03     57.31 o 
  -7   6   4      725.79      739.02     74.10 o 
  -6   6   4      658.01      612.62     66.38 o 
  -5   6   4       40.67       31.19     23.69 o 
  -4   6   4       51.22       37.91     19.11 o 
  -3   6   4     5419.26     5536.22     69.30 o 
  -2   6   4     2035.37     1946.40     30.34 o 
  -1   6   4     2715.04     2778.62     61.04 o 
   0   6   4     5768.25     5943.36     84.36 o 
   1   6   4      436.80      452.82     18.09 o 
   2   6   4       72.52       47.38      9.53 o 
   3   6   4      421.34      401.67     21.82 o 
   4   6   4      905.87      992.89     30.64 o 
   5   6   4      426.51      464.29     29.80 o 
   6   6   4        1.18        7.63     22.59 o 
   7   6   4      103.50      123.18     28.52 o 
   8   6   4      921.35      886.27     59.28 o 
   9   6   4       33.40      311.53    100.13 o 
  10   6   4      115.92      289.79    109.84 o 
  11   6   4       53.08      126.78     43.96 o 
  12   6   4       30.17      -10.45     33.74 o 
 -10   7   4        3.81       43.17     54.15 o 
  -9   7   4        1.03       -6.56     57.67 o 
  -8   7   4        2.98       25.36     48.48 o 
  -7   7   4       22.06       -2.23     43.60 o 
  -6   7   4       30.28       45.90     45.20 o 
  -5   7   4        0.03       -5.27     35.01 o 
  -4   7   4       73.89       45.73     15.61 o 
  -3   7   4      365.07      399.30     28.00 o 
  -2   7   4       25.36       32.15     13.45 o 
  -1   7   4       42.99       17.60     30.47 o 
   0   7   4      288.58      345.20     27.86 o 
   1   7   4       13.01       -1.57     12.75 o 
   2   7   4       35.51       35.52      9.50 o 
   3   7   4        5.40       -4.95      9.02 o 
   4   7   4       11.97       11.14     10.90 o 
   5   7   4       68.32       48.45     14.60 o 
   6   7   4        4.61      -19.00     12.67 o 
   7   7   4       18.55      -10.64     25.97 o 
   8   7   4       22.29       64.79     30.79 o 
   9   7   4      125.50      185.33     43.46 o 
  10   7   4       35.85       62.31     36.18 o 
  11   7   4        3.84      171.34    135.74 o 
  12   7   4        3.26        2.58     45.87 o 
  -9   8   4        0.18       39.78     57.76 o 
  -8   8   4        3.90       14.35     54.31 o 
  -7   8   4        4.65       -3.17     40.08 o 
  -6   8   4      100.10       62.32     28.25 o 
  -5   8   4        0.29      -16.40     25.89 o 
  -4   8   4      507.65      533.70     37.73 o 
  -3   8   4        9.35      -21.92     14.61 o 
  -2   8   4      176.29      173.07     11.30 o 
  -1   8   4        0.01       29.38     26.97 o 
   0   8   4     8731.54     8603.81    171.31 o 
   1   8   4        5.45       -2.56     14.07 o 
   2   8   4      407.80      472.22     25.35 o 
   3   8   4        0.09       -5.70     11.16 o 
   4   8   4       32.18       24.21     13.43 o 
   5   8   4        0.03        3.32     15.40 o 
   6   8   4      280.59      390.23     51.51 o 
   7   8   4        0.02       58.97     30.57 o 
   8   8   4       12.94       11.21     34.87 o 
   9   8   4        4.36        4.55     31.45 o 
  10   8   4      657.09      595.07    239.23 o 
  11   8   4        1.67        2.45     53.32 o 
  -8   9   4        2.24       40.31     75.06 o 
  -7   9   4       18.91       43.81     84.38 o 
  -6   9   4        2.14       60.95     39.62 o 
  -5   9   4      116.22      101.77     39.35 o 
  -4   9   4       75.78       99.80     33.68 o 
  -3   9   4      151.83      133.48     32.43 o 
  -2   9   4       42.25       25.40     25.45 o 
  -1   9   4       14.36      -31.89     37.40 o 
   0   9   4      210.96      209.10     33.21 o 
   1   9   4      178.39      131.06     27.55 o 
   2   9   4       19.62       23.50     10.11 o 
   3   9   4        0.69      -20.03     13.35 o 
   4   9   4       42.14       33.51     18.43 o 
   5   9   4       61.22       68.58     21.86 o 
   6   9   4        0.43       28.67     28.93 o 
   7   9   4        6.65       51.77     28.23 o 
   8   9   4        5.36       -7.64     25.18 o 
   9   9   4        0.71      -18.51     25.72 o 
  10   9   4        0.02      -13.94     33.42 o 
  11   9   4        2.71      -21.96     35.07 o 
  -7  10   4      151.14      271.37     99.15 o 
  -6  10   4        0.07       94.19     41.73 o 
  -5  10   4       41.84       75.61     60.31 o 
  -4  10   4      143.51      143.71     83.70 o 
  -3  10   4       64.63       51.81     52.40 o 
  -2  10   4       99.08       89.44     60.19 o 
  -1  10   4      370.55      390.55     76.45 o 
   0  10   4      845.31      743.35     50.43 o 
   1  10   4       27.92       53.05     22.75 o 
   2  10   4      682.91      636.96     57.26 o 
   3  10   4      670.40      804.25     43.52 o 
   4  10   4      401.46      454.66     49.26 o 
   5  10   4       14.98       56.25     28.85 o 
   6  10   4      182.57      184.94     36.44 o 
   7  10   4       14.02        7.23     33.24 o 
   8  10   4       38.12       44.82     35.72 o 
   9  10   4        2.14       51.30     41.71 o 
  10  10   4      166.75      206.70     53.13 o 
  -6  11   4        1.83      -14.31     86.78 o 
  -5  11   4       91.82      222.22     85.56 o 
  -4  11   4        4.57       93.89     53.45 o 
  -2  11   4        6.96      193.59    100.13 o 
   0  11   4        2.02       37.25     32.87 o 
   1  11   4        5.62       36.83     25.39 o 
   2  11   4       56.73       41.78     26.08 o 
   3  11   4       45.85       14.89     32.33 o 
   4  11   4       14.13       23.68     25.43 o 
   5  11   4       70.86       48.25     31.67 o 
   6  11   4       11.24      -13.06     22.61 o 
   7  11   4        4.44        0.94     33.98 o 
   8  11   4        4.03      -10.65     30.89 o 
   9  11   4        0.02       15.50     40.03 o 
  -4  12   4        1.04       57.18     47.84 o 
  -3  12   4      378.69      401.54     70.22 o 
  -2  12   4      259.87      296.67     84.28 o 
   1  12   4      275.80      375.98     45.80 o 
   2  12   4      576.56      440.89     57.10 o 
   3  12   4       52.24       35.32     31.28 o 
   4  12   4       37.75        5.42     31.14 o 
   5  12   4       20.73       22.75     30.97 o 
   6  12   4        2.65      -34.80     32.99 o 
   7  12   4        4.02       35.00     35.82 o 
  -2  13   4        3.71       55.98     69.15 o 
  -1  13   4       10.90       63.04     62.63 o 
   0  13   4       37.78      130.83     62.95 o 
   1  13   4        0.05      -32.80     27.61 o 
   2  13   4       42.32        2.04     27.67 o 
   3  13   4       34.76       -6.50     31.24 o 
   4  13   4       22.93       -7.52     32.74 o 
   5  13   4        0.32      -13.81     33.96 o 
  -6 -12   5       99.94       85.95     40.80 o 
  -5 -12   5       29.59        5.20     30.36 o 
  -4 -12   5       24.54        8.10     30.23 o 
  -3 -12   5        4.74       20.45     32.87 o 
  -2 -12   5      349.87      361.01     54.13 o 
  -1 -12   5      154.44      197.56     52.72 o 
   0 -12   5       10.65       31.02     50.79 o 
   1 -12   5       42.02       -2.14     59.23 o 
   2 -12   5        1.78      -64.33     55.52 o 
   3 -12   5       21.87      -13.47     54.57 o 
  -8 -11   5       13.72       39.80     41.43 o 
  -7 -11   5        0.85      -19.56     39.29 o 
  -6 -11   5       22.31       24.59     32.73 o 
  -5 -11   5        5.07        6.82     27.79 o 
  -4 -11   5        0.81      -33.07     25.00 o 
  -3 -11   5       12.36       -2.11     27.14 o 
  -2 -11   5       11.67       -2.32     25.41 o 
  -1 -11   5        5.99      -38.73     33.88 o 
   0 -11   5        5.42      -33.83     33.58 o 
   1 -11   5       37.74       45.28     46.86 o 
   2 -11   5        2.66      -39.48     55.98 o 
   3 -11   5        0.82      -70.50     51.00 o 
   4 -11   5       23.13       -5.93     54.66 o 
   5 -11   5        5.51      -11.39     59.32 o 
  -9 -10   5      132.49      139.12     49.96 o 
  -8 -10   5        1.25      -36.13     52.05 o 
  -7 -10   5        6.53       35.78     37.40 o 
  -6 -10   5        5.18       35.82     29.39 o 
  -5 -10   5       29.53       19.19     23.81 o 
  -4 -10   5      162.41      167.81     32.00 o 
  -3 -10   5      318.21      257.60     34.76 o 
  -2 -10   5      346.04      365.44     58.28 o 
  -1 -10   5       56.89        6.43     27.50 o 
   0 -10   5       63.94       57.35     24.40 o 
   1 -10   5      846.81      837.91     84.68 o 
   2 -10   5       89.05       48.38     28.43 o 
   3 -10   5        0.48        3.07     27.61 o 
   4 -10   5       35.72       27.17     28.73 o 
   5 -10   5        1.26       -7.22     31.96 o 
   6 -10   5      159.44      178.23     81.90 o 
 -10  -9   5        1.52       -4.44     33.77 o 
  -9  -9   5        5.89       52.08     42.75 o 
  -8  -9   5        1.34       24.69     34.72 o 
  -7  -9   5        2.34      -18.46     24.66 o 
  -6  -9   5        4.55       -0.95     22.42 o 
  -5  -9   5       45.19       60.15     25.93 o 
  -4  -9   5       17.50       -7.30     20.10 o 
  -3  -9   5       82.24       53.40     23.37 o 
  -2  -9   5       38.02       26.31     27.10 o 
  -1  -9   5        7.69      -34.63     23.09 o 
   0  -9   5       40.04       21.97     23.31 o 
   1  -9   5       42.75       26.64     26.70 o 
   2  -9   5      307.98      326.25     34.95 o 
   3  -9   5        0.89      -28.66     23.37 o 
   4  -9   5       33.89       31.29     29.54 o 
   5  -9   5       13.54        5.36     29.31 o 
   6  -9   5        7.74      -34.37     39.73 o 
   7  -9   5        0.07       10.77     51.88 o 
   8  -9   5        7.10       24.13     58.13 o 
 -11  -8   5       45.66       30.25     36.72 o 
 -10  -8   5        2.09      -11.90     33.77 o 
  -9  -8   5      161.61      228.77     59.89 o 
  -8  -8   5        0.56      -18.96     23.85 o 
  -7  -8   5       40.56       51.11     28.55 o 
  -6  -8   5     1393.07     1482.91     75.88 o 
  -5  -8   5       13.03       41.69     23.97 o 
  -4  -8   5     1343.74     1463.92     63.96 o 
  -3  -8   5       18.40       -2.50     17.66 o 
  -2  -8   5      126.53      136.25     24.78 o 
  -1  -8   5      146.31      132.60     26.23 o 
   0  -8   5       28.10       17.05     16.37 o 
   1  -8   5     1330.84     1291.54     45.05 o 
   2  -8   5      673.77      673.38     66.35 o 
   3  -8   5      299.38      330.56     35.81 o 
   4  -8   5       98.60       73.97     32.30 o 
   5  -8   5       96.75      116.90     35.98 o 
   6  -8   5       13.82      -19.96     27.16 o 
   7  -8   5      276.89      256.16     48.81 o 
   8  -8   5       50.53       51.66     38.32 o 
   9  -8   5      125.70      213.73     45.86 o 
 -11  -7   5        1.26       -8.90     41.80 o 
 -10  -7   5        0.07      -62.82     55.63 o 
  -9  -7   5        0.88      -24.68     20.17 o 
  -8  -7   5       93.35      105.93     30.05 o 
  -7  -7   5       13.54       -9.98     20.73 o 
  -6  -7   5        5.89        9.90     18.77 o 
  -5  -7   5       20.97        7.00     15.89 o 
  -4  -7   5      132.53      121.44     14.90 o 
  -3  -7   5       62.50       41.99     15.70 o 
  -2  -7   5        1.29       -3.36     15.63 o 
  -1  -7   5      121.53      135.10     18.56 o 
   0  -7   5      319.32      314.01     24.58 o 
   1  -7   5        1.67       -7.52     10.66 o 
   2  -7   5       20.11       30.12     17.60 o 
   3  -7   5      287.22      297.06     26.28 o 
   4  -7   5       24.01       34.02     26.15 o 
   5  -7   5       90.13      100.13     31.43 o 
   6  -7   5      155.04      151.70     48.10 o 
   7  -7   5       12.91        3.54     33.02 o 
   8  -7   5        8.94       59.52     35.16 o 
   9  -7   5        1.56       18.74     68.09 o 
 -12  -6   5        0.66       25.14     45.46 o 
 -11  -6   5       31.82       47.87     43.38 o 
 -10  -6   5        1.80      -46.30     41.86 o 
  -9  -6   5      473.05      389.96     92.19 o 
  -8  -6   5      167.48      138.47     36.77 o 
  -7  -6   5     1652.84     1929.66     72.42 o 
  -6  -6   5      192.94      165.56     27.83 o 
  -5  -6   5      937.59      976.25     38.53 o 
  -4  -6   5      853.75      898.83     41.70 o 
  -3  -6   5      734.81      835.35     33.10 o 
  -2  -6   5      483.24      481.24     27.22 o 
  -1  -6   5     1129.81     1153.25     32.45 o 
   0  -6   5       55.62       52.13     15.18 o 
   1  -6   5     2298.72     2415.45     48.07 o 
   2  -6   5      351.12      383.96     24.67 o 
   3  -6   5     1218.63     1053.92     52.48 o 
   4  -6   5      537.26      582.49     44.69 o 
   5  -6   5      582.82      684.97     43.09 o 
   6  -6   5      363.04      387.09     49.17 o 
   7  -6   5     2074.17     2311.42    107.68 o 
   8  -6   5       14.78      -21.92     41.55 o 
   9  -6   5        0.28       34.43     43.26 o 
  10  -6   5       11.09       17.96     57.17 o 
 -12  -5   5        1.03      -11.11     36.46 o 
 -11  -5   5       24.34        5.45     33.86 o 
 -10  -5   5        8.38      -30.16     35.68 o 
  -9  -5   5        0.03      -21.81     30.45 o 
  -8  -5   5       46.13       42.32     24.13 o 
  -7  -5   5       20.17       20.69     17.68 o 
  -6  -5   5       63.87       71.06     19.07 o 
  -5  -5   5       91.35       90.26     15.71 o 
  -4  -5   5        0.76       -4.05     12.56 o 
  -3  -5   5      124.13      121.50     11.33 o 
  -2  -5   5      500.40      586.60     29.42 o 
  -1  -5   5      860.52      931.55     27.48 o 
   0  -5   5       36.11       36.63     13.74 o 
   1  -5   5      292.61      311.31     21.49 o 
   2  -5   5      954.59     1039.57     33.61 o 
   3  -5   5      727.12      749.22     32.18 o 
   4  -5   5        7.33        7.04     15.94 o 
   5  -5   5      164.79      190.34     30.80 o 
   6  -5   5      516.09      582.29     59.34 o 
   7  -5   5      196.05      230.70     41.78 o 
   8  -5   5       57.58       84.08     37.72 o 
   9  -5   5        7.46        5.66     36.16 o 
  10  -5   5       17.61      -21.76     43.12 o 
  11  -5   5        4.47       40.76     45.28 o 
 -12  -4   5       60.56       54.72     49.79 o 
 -11  -4   5       42.15       14.96     43.40 o 
 -10  -4   5      152.73      184.93     43.99 o 
  -9  -4   5        1.79       45.18     33.59 o 
  -8  -4   5        7.64        8.80     25.87 o 
  -7  -4   5      235.22      231.32     25.03 o 
  -6  -4   5     1513.26     1630.63     52.79 o 
  -5  -4   5       49.31       58.53     14.23 o 
  -4  -4   5     5730.68     5749.05     70.00 o 
  -3  -4   5     1158.02     1278.71     34.46 o 
  -2  -4   5     3708.89     3772.64     58.85 o 
  -1  -4   5      703.52      684.34     26.74 o 
   0  -4   5      138.83      124.22     13.76 o 
   1  -4   5      612.44      767.61     29.95 o 
   2  -4   5     6316.19     6852.10     72.66 o 
   3  -4   5     5810.00     6159.50     72.29 o 
   4  -4   5       85.07       39.74     16.22 o 
   5  -4   5        7.93       14.25     17.39 o 
   6  -4   5      851.57      792.94     50.76 o 
   7  -4   5     1142.85     1360.88    101.97 o 
   8  -4   5      326.32      304.03     63.49 o 
   9  -4   5       11.39      -16.48     45.18 o 
  10  -4   5     1090.56     1212.41    139.07 o 
  11  -4   5       66.67       56.19    139.38 o 
 -13  -3   5        4.14       11.02     60.34 o 
 -12  -3   5        2.67       47.92     44.60 o 
 -11  -3   5        1.66       -8.95     35.90 o 
 -10  -3   5        0.25      -15.66     32.11 o 
  -9  -3   5       15.27      -28.33     32.33 o 
  -8  -3   5        8.69        3.33     23.07 o 
  -7  -3   5        7.98       -0.90     21.36 o 
  -6  -3   5      116.01      115.42     18.62 o 
  -5  -3   5      171.41      174.60     18.19 o 
  -4  -3   5      138.77      179.28     14.82 o 
  -3  -3   5      253.55      256.18     16.47 o 
  -2  -3   5      740.48      699.72     28.22 o 
  -1  -3   5       20.86       23.23      7.15 o 
   0  -3   5        3.33       -6.11      7.39 o 
   1  -3   5      177.43      175.53     14.35 o 
   2  -3   5       97.15       99.46     14.13 o 
   3  -3   5      395.26      379.51     21.38 o 
   4  -3   5     1237.03     1285.76     41.97 o 
   5  -3   5      212.02      185.05     24.58 o 
   6  -3   5      178.60      183.08     35.55 o 
   7  -3   5       40.96       -3.47     32.57 o 
   8  -3   5      120.05       98.91     42.65 o 
   9  -3   5       39.00        2.58     39.92 o 
  10  -3   5        0.09      -17.08     45.27 o 
  11  -3   5       29.21        0.66     82.22 o 
  12  -3   5        2.88      -20.63    133.51 o 
 -13  -2   5        0.14       51.08     72.17 o 
 -12  -2   5       72.65       51.31     78.05 o 
 -11  -2   5      312.34      314.47     70.02 o 
 -10  -2   5      141.61      159.20     65.71 o 
  -9  -2   5      456.25      392.11     51.81 o 
  -8  -2   5      309.58      224.39     34.38 o 
  -7  -2   5      374.02      249.98     32.88 o 
  -6  -2   5       16.26       25.00     16.43 o 
  -5  -2   5       20.48       30.29     14.30 o 
  -4  -2   5     5153.35     5086.21     74.99 o 
  -3  -2   5     6810.66     6752.10     73.42 o 
  -2  -2   5     2032.34     1924.49     32.69 o 
  -1  -2   5      154.32      177.23      9.20 o 
   0  -2   5     9331.48     9245.05     58.04 o 
   1  -2   5     2338.77     2262.31     28.40 o 
   2  -2   5    12350.10    12462.58     93.89 o 
   3  -2   5     6157.70     6358.09     73.38 o 
   4  -2   5     1631.33     1528.60     37.94 o 
   5  -2   5     1496.79     1679.43     49.76 o 
   6  -2   5       39.53       45.67     27.51 o 
   7  -2   5       33.32        0.65     30.24 o 
   8  -2   5      185.12      189.11     46.70 o 
   9  -2   5       44.14       -8.30     48.03 o 
  10  -2   5        5.89      -16.99     42.95 o 
  11  -2   5      154.34      116.14     54.94 o 
  12  -2   5       68.58       23.03    121.41 o 
 -13  -1   5        0.30       24.15     61.74 o 
 -12  -1   5        2.14       11.95     54.88 o 
 -11  -1   5        1.70      -28.43     34.77 o 
 -10  -1   5       12.54      -19.16     39.50 o 
  -9  -1   5       34.07       17.38     27.30 o 
  -8  -1   5       44.90       56.15     20.33 o 
  -7  -1   5       26.34       35.18     17.60 o 
  -6  -1   5      155.13      151.72     19.80 o 
  -5  -1   5       43.50       38.52     14.96 o 
  -4  -1   5       89.59       77.88     11.94 o 
  -3  -1   5       29.70       30.11      9.66 o 
  -2  -1   5      820.99      832.91     32.51 o 
  -1  -1   5       34.56       33.82      6.80 o 
   0  -1   5       31.15       38.03      5.58 o 
   1  -1   5      356.38      328.30     13.92 o 
   2  -1   5      879.94      897.33     29.52 o 
   3  -1   5       85.06       81.93     11.98 o 
   4  -1   5      296.66      242.38     19.10 o 
   5  -1   5      118.08      102.66     22.22 o 
   6  -1   5      484.25      461.58     44.76 o 
   7  -1   5      219.08      188.98     30.71 o 
   8  -1   5       51.02       42.82     40.77 o 
   9  -1   5       19.66       19.37     35.96 o 
  10  -1   5       28.06      -49.14     43.70 o 
  11  -1   5        7.76      -11.64     63.58 o 
  12  -1   5       23.24       51.56    111.28 o 
 -13   0   5       12.12        9.95     70.55 o 
 -12   0   5      142.19      204.72     80.25 o 
 -11   0   5       33.80       31.50     78.75 o 
 -10   0   5       48.28       19.42     35.43 o 
  -9   0   5      232.01      179.51     41.00 o 
  -8   0   5      189.29      112.96     38.44 o 
  -7   0   5      164.86      154.27     24.31 o 
  -6   0   5     1773.10     1859.18     53.17 o 
  -5   0   5      302.58      278.19     27.51 o 
  -4   0   5     1353.56     1463.99     32.62 o 
  -3   0   5       87.99       89.70     11.07 o 
  -2   0   5    24589.97    23517.96    129.68 o 
  -1   0   5    12235.41    11286.32     74.43 o 
   0   0   5        2.47        4.57      3.17 o 
   1   0   5    12885.80    12107.11     78.74 o 
   2   0   5    26091.41    25243.92    142.56 o 
   3   0   5       88.08       70.09     10.35 o 
   4   0   5     1200.79     1295.80     39.27 o 
   5   0   5      331.41      282.25     31.18 o 
   6   0   5     1794.38     1875.89     63.97 o 
   7   0   5      159.40      140.62     31.18 o 
   8   0   5      168.29      112.40     41.26 o 
   9   0   5      235.57      167.78     44.88 o 
  10   0   5       81.01       47.89     43.05 o 
  11   0   5       24.98       29.92     49.78 o 
  12   0   5      170.56      137.86     86.04 o 
  13   0   5       20.15      196.56     82.59 o 
 -12   1   5       10.63      141.36     93.46 o 
 -11   1   5        9.55      -35.40     44.92 o 
 -10   1   5       10.42      -34.11     34.25 o 
  -9   1   5       39.85       40.73     33.07 o 
  -8   1   5       45.35       -1.56     27.16 o 
  -7   1   5       36.55        2.56     29.97 o 
  -6   1   5      923.94      876.42     86.53 o 
  -5   1   5       19.43       11.27     11.51 o 
  -4   1   5      432.80      406.87     19.60 o 
  -3   1   5      385.56      395.87     18.94 o 
  -2   1   5      396.36      386.51     17.23 o 
  -1   1   5       37.62       31.71      7.04 o 
   0   1   5      335.39      311.63      7.26 o 
   1   1   5      255.15      234.71     12.69 o 
   2   1   5       53.21       53.39      6.76 o 
   3   1   5      149.90      138.65     10.63 o 
   4   1   5      403.58      338.96     31.67 o 
   5   1   5      135.63       80.90     24.38 o 
   6   1   5      307.75      305.66     32.68 o 
   7   1   5       11.64      -11.57     20.58 o 
   8   1   5       64.36       46.12     28.99 o 
   9   1   5       46.35       55.93     28.12 o 
  10   1   5       27.99      -20.11     44.37 o 
  11   1   5        0.42        5.84     37.78 o 
  12   1   5        3.33      -38.20     72.47 o 
  13   1   5        1.58      -73.63     56.07 o 
 -12   2   5       30.40      -10.53     72.76 o 
 -11   2   5       36.82      -27.44     50.43 o 
 -10   2   5      113.97       42.51     43.58 o 
  -9   2   5      861.75     1077.87    100.59 o 
  -8   2   5      139.60      141.91     39.26 o 
  -7   2   5     4043.98     4048.12     91.60 o 
  -6   2   5       17.40       17.27     14.94 o 
  -5   2   5        0.32      -11.20      9.90 o 
  -4   2   5     2162.74     2209.69     41.05 o 
  -3   2   5    21087.41    21757.22    143.20 o 
  -2   2   5     1129.93     1194.04     24.53 o 
  -1   2   5     4352.17     4224.64     35.66 o 
   0   2   5       65.76       46.61      5.88 o 
   1   2   5    24825.98    24745.24    139.28 o 
   2   2   5      809.25      802.04     15.95 o 
   3   2   5     5121.89     5183.84     57.47 o 
   4   2   5     1780.43     1800.71     38.25 o 
   5   2   5      120.70       81.23     20.42 o 
   6   2   5      113.33       83.27     23.40 o 
   7   2   5      521.95      404.53     37.42 o 
   8   2   5       17.23      -11.16     20.61 o 
   9   2   5       66.57       55.12     36.90 o 
  10   2   5       89.86       44.34     43.68 o 
  11   2   5      110.34       51.55     50.75 o 
  12   2   5       16.15       -1.62     51.78 o 
  13   2   5       33.17      -19.31     59.10 o 
 -12   3   5       14.97      -58.43    234.76 o 
 -11   3   5        5.55      -25.09    118.15 o 
 -10   3   5       21.47      -29.49     42.72 o 
  -9   3   5       34.30       25.17     38.91 o 
  -8   3   5       21.89       42.32     33.50 o 
  -7   3   5        4.69        3.03     32.79 o 
  -6   3   5       67.00       32.66     24.65 o 
  -5   3   5       82.35       76.23     15.49 o 
  -4   3   5       27.60       24.00     11.48 o 
  -3   3   5      157.90      141.04     14.06 o 
  -2   3   5       26.34       17.67     10.30 o 
  -1   3   5        5.61        6.21      8.15 o 
   0   3   5      142.04      148.57     13.31 o 
   1   3   5        7.18       -6.84      5.06 o 
   2   3   5     2650.60     2590.77     40.88 o 
   3   3   5      353.66      368.72     27.08 o 
   4   3   5      192.65      156.11     18.68 o 
   5   3   5      141.06      114.94     14.80 o 
   6   3   5        3.95       -5.79     12.97 o 
   7   3   5       14.93       10.21     17.49 o 
   8   3   5       31.84        5.35     20.32 o 
   9   3   5       62.35       21.65     30.91 o 
  10   3   5        3.35       40.39     42.93 o 
  11   3   5       19.15       23.99     38.93 o 
  12   3   5        1.23      -18.25     45.80 o 
  13   3   5        2.63      -20.91     96.71 o 
 -12   4   5      310.72      330.99    101.62 o 
 -11   4   5       48.30       36.80     64.23 o 
 -10   4   5      122.32       77.29     71.19 o 
  -9   4   5        2.36      -43.42     44.13 o 
  -8   4   5      814.91      874.12     67.05 o 
  -7   4   5      737.51      707.11     57.23 o 
  -6   4   5       83.16       73.52     33.37 o 
  -5   4   5      157.19      122.47     22.88 o 
  -4   4   5     4873.09     4894.53     70.67 o 
  -3   4   5     4783.01     4889.77     62.54 o 
  -2   4   5     3654.65     3757.89     55.94 o 
  -1   4   5     6407.54     5956.64    101.88 o 
   0   4   5     6666.25     6767.19     60.98 o 
   1   4   5      964.89      946.35     23.23 o 
   2   4   5    10759.18    10502.61     87.49 o 
   3   4   5     2148.91     2044.28     35.64 o 
   4   4   5     7041.28     7341.35    108.66 o 
   5   4   5      131.69      142.28     26.03 o 
   6   4   5     4265.39     4791.90    118.83 o 
   7   4   5     3598.93     3676.33    124.77 o 
   8   4   5      836.50      777.58     99.57 o 
   9   4   5       23.98      106.43     36.73 o 
  10   4   5       31.71       66.39     51.14 o 
  11   4   5      300.61      262.64     82.86 o 
  12   4   5       22.52      -25.95     33.40 o 
  13   4   5       16.27      -31.99     47.01 o 
 -11   5   5        2.46       -6.14     54.41 o 
 -10   5   5       13.87       56.50     63.25 o 
  -9   5   5       23.72       -3.36     42.22 o 
  -8   5   5       63.40      111.60     45.46 o 
  -7   5   5       13.55      -41.86     29.37 o 
  -6   5   5       59.59       30.05     24.41 o 
  -5   5   5      146.81      154.97     23.71 o 
  -4   5   5      447.76      455.37     33.46 o 
  -3   5   5      133.97      127.67     17.58 o 
  -2   5   5       80.17       70.34      9.90 o 
  -1   5   5        1.96       -2.30      4.90 o 
   0   5   5      140.57      137.72     12.07 o 
   1   5   5      206.68      216.68     11.42 o 
   2   5   5      703.05      743.20     27.46 o 
   3   5   5       61.65       67.28     11.24 o 
   4   5   5      200.98      181.81     23.22 o 
   5   5   5      272.28      308.16     32.18 o 
   6   5   5      323.64      274.51     40.36 o 
   7   5   5       26.31       30.78     23.27 o 
   8   5   5      102.18      145.16     33.47 o 
   9   5   5       97.21      141.99     34.71 o 
  10   5   5        1.27       37.98     41.63 o 
  11   5   5       37.39       17.81     34.73 o 
  12   5   5        1.54       13.75     38.20 o 
 -11   6   5       31.49       -0.33     75.45 o 
 -10   6   5       59.39       58.56     52.74 o 
  -9   6   5      106.01      114.84     60.83 o 
  -8   6   5       95.17       50.65     53.37 o 
  -7   6   5      789.95      793.92    115.79 o 
  -6   6   5      835.91      989.41     63.34 o 
  -5   6   5      104.66       92.63     22.83 o 
  -4   6   5      592.91      525.52     30.50 o 
  -3   6   5      251.74      240.79     21.70 o 
  -2   6   5     1084.70     1066.01     29.76 o 
  -1   6   5        3.01        3.21      7.70 o 
   0   6   5     3452.10     3451.59     79.34 o 
   1   6   5      165.13      161.10     12.61 o 
   2   6   5     4764.28     4905.45     61.23 o 
   3   6   5       65.82       54.71     12.09 o 
   4   6   5     2408.18     2438.00     43.72 o 
   5   6   5     1623.78     1571.41     36.02 o 
   6   6   5      623.17      621.04     52.95 o 
   7   6   5      808.25      710.99     91.15 o 
   8   6   5       70.49       94.33     26.89 o 
   9   6   5     4183.18     5131.67    156.25 o 
  10   6   5        0.48       22.70     40.02 o 
  11   6   5      549.61      496.32     64.83 o 
  12   6   5       24.00      267.10     86.83 o 
 -10   7   5        2.67       16.97     68.90 o 
  -9   7   5       16.94      -25.45     59.56 o 
  -8   7   5       19.86      -31.29     38.98 o 
  -7   7   5        2.30      -20.59     49.69 o 
  -6   7   5      215.31      190.30     49.56 o 
  -5   7   5       60.16       49.53     37.52 o 
  -4   7   5       35.20       15.23     15.88 o 
  -3   7   5        1.73      -15.10     12.27 o 
  -2   7   5      141.76      139.27     20.71 o 
  -1   7   5       37.71       20.66     22.11 o 
   0   7   5        3.37      -10.80     17.02 o 
   1   7   5       24.13       21.44      7.54 o 
   2   7   5      336.89      330.66     15.62 o 
   3   7   5        4.29        4.41      9.87 o 
   4   7   5       29.82       33.37     13.67 o 
   5   7   5        5.97       -1.42     11.44 o 
   6   7   5       26.84       13.12     11.03 o 
   7   7   5        5.74       15.99     27.47 o 
   8   7   5       35.96       47.70     30.55 o 
   9   7   5       53.03      194.88     66.64 o 
  10   7   5        6.47       29.34     35.08 o 
  11   7   5        0.87       28.24     61.19 o 
  12   7   5        5.49       10.51     53.50 o 
  -9   8   5       84.32      146.74     88.61 o 
  -8   8   5        4.14      -24.81     69.83 o 
  -7   8   5        3.59       -1.77     38.61 o 
  -6   8   5        0.33      -44.18     54.92 o 
  -5   8   5       72.28       60.91     45.53 o 
  -4   8   5     4973.69     4786.59    257.07 o 
  -3   8   5       44.58       39.23     19.54 o 
  -2   8   5      424.84      444.29     27.89 o 
  -1   8   5     1191.82     1224.66     66.54 o 
   0   8   5      258.52      224.88     32.88 o 
   1   8   5       54.38       23.37     15.72 o 
   2   8   5     3454.61     3517.16     49.02 o 
   3   8   5        0.49      -12.71     11.21 o 
   4   8   5      236.47      220.86     20.16 o 
   5   8   5      149.74      120.68     19.54 o 
   6   8   5       14.83       26.17     23.22 o 
   7   8   5     1459.79     1639.49    107.03 o 
   8   8   5      382.48      424.57     73.54 o 
   9   8   5       13.58       26.67     46.63 o 
  10   8   5      196.24      358.27    135.74 o 
  11   8   5       10.01       39.29     59.82 o 
  -8   9   5        2.64       62.09     44.21 o 
  -7   9   5        5.35       54.02     81.96 o 
  -6   9   5       16.70       46.91     44.54 o 
  -5   9   5       14.83       54.08     49.14 o 
  -4   9   5       11.31       16.29     27.77 o 
  -3   9   5      118.16      102.99     28.91 o 
  -2   9   5      197.90      195.12     47.71 o 
  -1   9   5       28.38        5.94     32.81 o 
   0   9   5      116.27       92.93     24.50 o 
   1   9   5       73.03       74.72     24.53 o 
   2   9   5       50.96       37.84     10.65 o 
   3   9   5        0.10      -15.84     15.36 o 
   4   9   5      340.79      346.25     31.82 o 
   5   9   5       17.19       20.84     20.83 o 
   6   9   5        0.31      -16.49     37.84 o 
   7   9   5        7.29      -19.44     24.48 o 
   8   9   5        3.23       12.07     30.12 o 
   9   9   5        0.13       -3.63     31.67 o 
  10   9   5        0.12       11.02     37.72 o 
  11   9   5        0.38       64.18     46.45 o 
  -7  10   5      356.05      658.48    123.31 o 
  -6  10   5        5.03       11.20     67.15 o 
  -5  10   5      468.29      566.79     57.62 o 
  -4  10   5        1.04       28.24     75.89 o 
  -3  10   5      332.91      462.16    104.54 o 
  -2  10   5        0.13       49.07     52.48 o 
  -1  10   5     1291.18     1505.85    122.43 o 
   0  10   5        1.81       29.18     20.13 o 
   1  10   5      643.05      566.58     45.60 o 
   2  10   5       13.31       30.50     22.63 o 
   3  10   5        1.04       30.61     19.16 o 
   4  10   5        9.07       13.42     21.40 o 
   5  10   5     1151.49     1537.35    150.34 o 
   6  10   5        3.61       10.86     30.51 o 
   7  10   5       32.44       61.85     38.40 o 
   8  10   5        1.85      -10.23     23.99 o 
   9  10   5       16.80       37.43     38.34 o 
  10  10   5        1.58        9.39     29.61 o 
  -6  11   5       36.63       97.74     71.21 o 
  -5  11   5       14.57       87.76     74.30 o 
  -4  11   5       10.28       42.30     69.18 o 
  -2  11   5       14.84       26.72     39.28 o 
  -1  11   5        5.64      115.14     70.35 o 
   0  11   5      244.01      250.02     43.69 o 
   1  11   5       16.82       24.21     26.98 o 
   2  11   5       19.87       17.78     23.10 o 
   3  11   5       12.22       21.34     27.24 o 
   4  11   5       51.74       12.48     24.91 o 
   5  11   5       24.74       40.91     25.83 o 
   6  11   5       39.33       53.10     31.26 o 
   7  11   5        1.87      -20.26     28.90 o 
   8  11   5        0.84      -10.77     26.62 o 
   9  11   5        1.07       -6.37     39.12 o 
  -4  12   5      142.44      194.44     64.18 o 
  -3  12   5      447.73      484.44     77.99 o 
  -2  12   5       28.84      133.77     56.70 o 
   0  12   5       28.65      177.32    186.92 o 
   1  12   5      109.77       94.85     36.00 o 
   2  12   5      145.99      168.84     34.94 o 
   3  12   5        9.86      -41.93     27.95 o 
   4  12   5        3.50      -35.12     47.53 o 
   5  12   5        1.28      -21.21     26.66 o 
   6  12   5      155.90       79.03     38.86 o 
   7  12   5      214.03      190.89     57.81 o 
  -2  13   5        1.50       32.88     56.70 o 
  -1  13   5       12.00       76.72     46.56 o 
   0  13   5        0.48       90.01     73.52 o 
   1  13   5       31.72       27.30     32.36 o 
   2  13   5       14.51      -13.27     30.51 o 
   3  13   5       29.51       43.84     50.72 o 
   4  13   5       25.04       35.73     39.19 o 
   5  13   5        5.36      -11.36     31.78 o 
  -6 -12   6       23.13       20.09     32.85 o 
  -5 -12   6       59.00      128.60     40.21 o 
  -4 -12   6        0.62      -32.05     25.58 o 
  -3 -12   6       27.36       44.37     32.13 o 
  -2 -12   6       27.10       57.30     37.53 o 
  -1 -12   6        0.89        7.10     38.50 o 
   0 -12   6       10.64      -18.57     47.05 o 
   1 -12   6        3.26      -45.88     57.03 o 
   2 -12   6       72.75       23.91     60.40 o 
  -8 -11   6        7.78       -3.35     37.44 o 
  -7 -11   6        0.53      -23.83     28.98 o 
  -6 -11   6       35.33       24.34     27.44 o 
  -5 -11   6       32.95        3.53     27.47 o 
  -4 -11   6        7.76        7.02     25.71 o 
  -3 -11   6       24.33       35.13     26.02 o 
  -2 -11   6       20.02       13.43     25.81 o 
  -1 -11   6       23.67       15.32     27.82 o 
   0 -11   6       22.46       32.35     47.48 o 
   1 -11   6        5.69      -13.52     50.01 o 
   2 -11   6        1.14      -66.24     47.23 o 
   3 -11   6        8.11      -73.18     70.75 o 
   4 -11   6        6.39       -8.29     59.73 o 
   5 -11   6       23.75       13.55     85.54 o 
  -9 -10   6        8.18       22.03     34.80 o 
  -8 -10   6        1.77      -38.82     26.48 o 
  -7 -10   6       83.27       27.28     31.54 o 
  -6 -10   6      304.40      220.06     40.97 o 
  -5 -10   6      127.14       71.13     30.84 o 
  -4 -10   6        0.06      -36.48     24.32 o 
  -3 -10   6      382.10      394.87     42.35 o 
  -2 -10   6      105.17       71.73     33.31 o 
  -1 -10   6      132.76      133.34     33.65 o 
   0 -10   6       48.15       30.18     27.31 o 
   1 -10   6        1.74      -25.38     24.35 o 
   2 -10   6      214.33      153.90     33.58 o 
   3 -10   6       93.24      124.96     36.97 o 
   4 -10   6       36.63       18.77     30.87 o 
   5 -10   6      112.45      101.43     77.67 o 
   6 -10   6       11.82       73.09     44.28 o 
 -10  -9   6        6.67       -8.71     32.70 o 
  -9  -9   6        0.83       28.07     33.18 o 
  -8  -9   6       54.79        8.70     34.09 o 
  -7  -9   6       18.49      -26.22     24.78 o 
  -6  -9   6       15.28       -1.11     28.15 o 
  -5  -9   6       37.16        3.08     26.10 o 
  -4  -9   6        6.71       13.63     20.27 o 
  -3  -9   6      138.69      117.35     30.78 o 
  -2  -9   6       98.37       89.08     27.77 o 
  -1  -9   6        3.46       -6.70     24.60 o 
   0  -9   6        1.68      -12.59     21.72 o 
   1  -9   6       91.95      104.31     28.11 o 
   2  -9   6        1.37       -7.48     27.12 o 
   3  -9   6      113.16       65.78     37.48 o 
   4  -9   6        2.98       40.87     28.97 o 
   5  -9   6        7.73       12.40     29.11 o 
   6  -9   6        0.74        4.82     38.24 o 
   7  -9   6       45.43       22.27     33.93 o 
 -11  -8   6        1.58      -28.28     52.30 o 
 -10  -8   6       23.15        2.88     37.75 o 
  -9  -8   6       13.48       59.17     33.78 o 
  -8  -8   6      112.16       94.42     39.11 o 
  -7  -8   6       28.02       -4.67     23.15 o 
  -6  -8   6        0.26       15.73     27.63 o 
  -5  -8   6      491.68      526.18     49.49 o 
  -4  -8   6       25.30       40.22     20.84 o 
  -3  -8   6     1182.47     1346.31     57.89 o 
  -2  -8   6      195.79      154.77     27.06 o 
  -1  -8   6       98.38       92.12     21.79 o 
   0  -8   6      310.34      330.09     32.19 o 
   1  -8   6      149.28      110.71     27.10 o 
   2  -8   6       19.70       33.17     23.08 o 
   3  -8   6      766.07      742.80     51.16 o 
   4  -8   6      732.73      741.00     53.41 o 
   5  -8   6       39.72       27.97     28.31 o 
   6  -8   6      136.67      168.23     38.04 o 
   7  -8   6       37.87        4.89     48.47 o 
   8  -8   6        4.38       49.91     39.10 o 
 -11  -7   6        0.41       12.15     56.74 o 
 -10  -7   6        0.77      -55.26     47.84 o 
  -9  -7   6       13.80        6.48     28.58 o 
  -8  -7   6       35.34       46.07     38.65 o 
  -7  -7   6       15.36        5.79     22.85 o 
  -6  -7   6      182.67      172.37     29.78 o 
  -5  -7   6      121.77      112.57     23.87 o 
  -4  -7   6       11.60       31.66     15.58 o 
  -3  -7   6       19.68        8.47     14.70 o 
  -2  -7   6       11.21       -7.19     16.12 o 
  -1  -7   6        5.77       -9.68     13.17 o 
   0  -7   6      551.15      590.57     28.32 o 
   1  -7   6       68.34       40.41     18.66 o 
   2  -7   6       43.83       31.41     18.42 o 
   3  -7   6       12.65        2.65     19.05 o 
   4  -7   6       44.76       35.20     29.09 o 
   5  -7   6      143.04      128.61     36.89 o 
   6  -7   6      368.52      386.07     47.01 o 
   7  -7   6        0.77        7.41     34.12 o 
   8  -7   6        5.08       18.38     35.32 o 
   9  -7   6        6.01       25.57     74.21 o 
 -12  -6   6       46.85       72.83     43.01 o 
 -11  -6   6      103.07       87.54     41.07 o 
 -10  -6   6       26.03       18.28     39.28 o 
  -9  -6   6        1.36      -25.71     29.55 o 
  -8  -6   6        6.93       33.50     28.58 o 
  -7  -6   6     1004.22     1083.65     62.66 o 
  -6  -6   6      633.10      646.15     52.15 o 
  -5  -6   6       70.35       67.61     18.09 o 
  -4  -6   6       26.78       11.64     16.57 o 
  -3  -6   6     2131.99     2211.97     45.72 o 
  -2  -6   6     1600.98     1544.90     40.68 o 
  -1  -6   6     1627.81     1655.42     38.71 o 
   0  -6   6     5701.29     5699.23     69.72 o 
   1  -6   6      545.58      540.17     29.07 o 
   2  -6   6      697.01      736.38     35.12 o 
   3  -6   6       26.50       16.77     18.10 o 
   4  -6   6        7.24      -13.66     19.26 o 
   5  -6   6     1631.61     1637.11     59.98 o 
   6  -6   6      339.71      319.88     43.15 o 
   7  -6   6      532.28      537.47     59.79 o 
   8  -6   6       64.50       91.95     45.93 o 
   9  -6   6       14.10      -53.96     35.97 o 
  10  -6   6       85.58      113.16     71.94 o 
 -12  -5   6        1.60      -32.49     44.78 o 
 -11  -5   6       16.43       16.45     41.78 o 
 -10  -5   6        2.59      -19.57     34.20 o 
  -9  -5   6       55.17       14.84     36.60 o 
  -8  -5   6       34.95       33.30     22.05 o 
  -7  -5   6       25.86        6.78     18.85 o 
  -6  -5   6      172.70      241.73     40.89 o 
  -5  -5   6      240.60      242.83     22.35 o 
  -4  -5   6       56.34       57.22     14.75 o 
  -3  -5   6      493.46      536.73     28.34 o 
  -2  -5   6       45.05       42.95     14.71 o 
  -1  -5   6      120.29      121.89     16.58 o 
   0  -5   6        8.49        6.62     11.27 o 
   1  -5   6       85.60       78.79     15.58 o 
   2  -5   6      270.85      301.96     22.33 o 
   3  -5   6        2.22       23.23     16.52 o 
   4  -5   6       11.12       -3.69     17.60 o 
   5  -5   6      321.62      369.40     32.81 o 
   6  -5   6       26.37       54.34     32.60 o 
   7  -5   6       33.16       11.34     29.59 o 
   8  -5   6      339.81      349.42     74.21 o 
   9  -5   6        7.52       44.28     48.85 o 
  10  -5   6       16.95       30.40     43.20 o 
  11  -5   6       17.43      -14.27    106.95 o 
 -12  -4   6        0.16      -42.83     35.95 o 
 -11  -4   6       26.81       51.86     42.69 o 
 -10  -4   6      108.46       64.61     35.36 o 
  -9  -4   6      152.92      131.41     36.48 o 
  -8  -4   6       68.93       64.83     25.84 o 
  -7  -4   6       74.12       53.45     22.00 o 
  -6  -4   6      670.61      762.17     72.86 o 
  -5  -4   6      206.55      236.41     34.69 o 
  -4  -4   6      276.93      290.86     20.12 o 
  -3  -4   6      609.46      555.12     29.17 o 
  -2  -4   6     5785.50     5851.72     66.96 o 
  -1  -4   6     1118.11     1081.13     29.86 o 
   0  -4   6     7176.55     7651.38     77.90 o 
   1  -4   6     8623.63     9066.25    121.02 o 
   2  -4   6     2388.05     2395.06     44.79 o 
   3  -4   6      270.10      253.20     20.70 o 
   4  -4   6      205.30      215.52     19.81 o 
   5  -4   6      679.64      572.24     47.78 o 
   6  -4   6       94.18       65.48     20.68 o 
   7  -4   6       71.96      107.12     40.30 o 
   8  -4   6     1685.78     2004.43    168.35 o 
   9  -4   6       20.11        1.85     42.20 o 
  10  -4   6       29.80       28.11     60.12 o 
  11  -4   6        9.54       77.78    125.90 o 
 -13  -3   6        1.92      -17.14     44.24 o 
 -12  -3   6       20.46       25.72     40.94 o 
 -11  -3   6       32.19       44.10     54.45 o 
 -10  -3   6       20.79      -18.59     33.31 o 
  -9  -3   6       40.76        8.19     29.77 o 
  -8  -3   6        3.90      -10.43     22.25 o 
  -7  -3   6       54.78       48.20     21.96 o 
  -6  -3   6       15.23      -15.34     15.96 o 
  -5  -3   6      221.30      175.22     21.76 o 
  -4  -3   6        3.37       -6.10      9.77 o 
  -3  -3   6       61.77       57.81     13.01 o 
  -2  -3   6      290.60      305.03     19.86 o 
  -1  -3   6        0.88        3.61      7.75 o 
   0  -3   6        6.75       21.79      9.15 o 
   1  -3   6       57.11       59.23     13.63 o 
   2  -3   6     1094.35     1209.96     35.48 o 
   3  -3   6      345.59      368.07     20.09 o 
   4  -3   6      190.74      224.07     21.06 o 
   5  -3   6        5.15       -7.20     16.21 o 
   6  -3   6        0.70      -12.10     26.93 o 
   7  -3   6       36.05       29.00     40.38 o 
   8  -3   6       19.54      -20.55     44.31 o 
   9  -3   6        3.36      -43.37     44.64 o 
  10  -3   6        4.48       -2.59     36.17 o 
  11  -3   6       61.71       71.07     89.61 o 
  12  -3   6       23.47       77.96    174.63 o 
 -13  -2   6       37.71      -13.45     51.44 o 
 -12  -2   6       23.22      -58.07     38.71 o 
 -11  -2   6      155.30      357.48     94.60 o 
 -10  -2   6       14.73       37.38     34.45 o 
  -9  -2   6       55.10       41.56     30.39 o 
  -8  -2   6      308.68      349.53     52.28 o 
  -7  -2   6        6.76       -6.81     19.15 o 
  -6  -2   6      772.64      738.09     49.44 o 
  -5  -2   6     8617.34     8998.27    125.33 o 
  -4  -2   6       99.87       98.57     15.94 o 
  -3  -2   6     5595.50     5424.81     66.60 o 
  -2  -2   6     4913.26     4902.17     53.38 o 
  -1  -2   6     2094.81     2075.12     25.28 o 
   0  -2   6      261.72      265.38     12.25 o 
   1  -2   6      200.14      258.42     12.92 o 
   2  -2   6    14829.92    14461.66    123.75 o 
   3  -2   6     3294.32     3470.23     53.53 o 
   4  -2   6      203.41      189.43     17.32 o 
   5  -2   6     7987.04     8435.55    106.98 o 
   6  -2   6        2.84      -10.24     20.18 o 
   7  -2   6       27.45       26.86     36.39 o 
   8  -2   6      240.08      227.31     48.29 o 
   9  -2   6       10.37      -49.02     32.68 o 
  10  -2   6       85.22      -14.65     62.95 o 
  11  -2   6      204.31      187.10     60.05 o 
  12  -2   6       23.21       43.73     69.05 o 
 -13  -1   6        0.52       24.39     60.20 o 
 -12  -1   6        0.86      -37.64     43.49 o 
 -11  -1   6        8.59       15.29     36.79 o 
 -10  -1   6        0.58      -41.49     27.66 o 
  -9  -1   6        2.32      -30.69     26.86 o 
  -8  -1   6       55.63       82.96     21.56 o 
  -7  -1   6       81.33       59.27     23.16 o 
  -6  -1   6      184.82      138.57     32.87 o 
  -5  -1   6      302.62      245.98     33.83 o 
  -4  -1   6       43.83       40.27     13.12 o 
  -3  -1   6        3.86       10.17     13.10 o 
  -2  -1   6      344.96      374.71     17.23 o 
  -1  -1   6      324.90      334.56     15.98 o 
   0  -1   6      171.43      178.80      9.23 o 
   1  -1   6       98.84      111.92     10.39 o 
   2  -1   6      570.57      714.83     30.87 o 
   3  -1   6      469.52      451.43     24.31 o 
   4  -1   6      231.97      212.11     18.38 o 
   5  -1   6      734.65      731.90     33.58 o 
   6  -1   6       21.54       -0.31     23.78 o 
   7  -1   6        7.12       24.65     24.44 o 
   8  -1   6       11.56       20.26     41.45 o 
   9  -1   6        5.64       14.32     48.16 o 
  10  -1   6        6.48      -41.72     45.50 o 
  11  -1   6       17.31      -11.25     44.23 o 
  12  -1   6        0.22       16.92     48.18 o 
 -13   0   6       40.19      122.56     77.92 o 
 -12   0   6        5.02       83.60     84.56 o 
 -11   0   6       14.18      -58.41     38.94 o 
 -10   0   6       23.42      -50.01     33.34 o 
  -9   0   6       58.18       17.15     34.66 o 
  -8   0   6     1508.87     1633.54     83.48 o 
  -7   0   6     1120.28     1179.48     57.27 o 
  -6   0   6      306.48      231.65     27.14 o 
  -5   0   6     1069.53     1057.78     31.38 o 
  -4   0   6       28.95       18.66      9.26 o 
  -3   0   6     5122.70     4780.79     49.73 o 
  -2   0   6    18729.73    18540.80    114.32 o 
  -1   0   6     3076.57     3003.47     33.10 o 
   0   0   6    12558.31    11759.50     71.79 o 
   1   0   6     2444.37     2439.47     28.92 o 
   2   0   6    20319.53    20059.42    125.11 o 
   3   0   6     4784.83     4457.90     58.02 o 
   4   0   6        4.43       -8.73      9.46 o 
   5   0   6      953.96      993.34     39.98 o 
   6   0   6      308.73      242.90     34.17 o 
   7   0   6     1378.74     1473.98     68.85 o 
   8   0   6     1384.73     1488.48     93.24 o 
   9   0   6       54.37      -13.44     39.00 o 
  10   0   6       22.83      -49.34     38.07 o 
  11   0   6       18.74      -43.67     75.33 o 
  12   0   6        5.71      -32.26     76.84 o 
  13   0   6       30.66      138.01     77.88 o 
 -12   1   6       14.67      131.16    134.62 o 
 -11   1   6        2.00       18.10     70.33 o 
 -10   1   6        3.50      -56.04     37.36 o 
  -9   1   6        2.50      -22.11     33.93 o 
  -8   1   6       38.52       36.04     28.65 o 
  -7   1   6      118.48       98.07     28.27 o 
  -6   1   6       77.46       53.02     22.95 o 
  -5   1   6      194.80      145.52     18.76 o 
  -4   1   6       41.39       39.57      8.58 o 
  -3   1   6      667.60      689.80     23.45 o 
  -2   1   6      211.70      219.08     11.44 o 
  -1   1   6     1066.50     1032.31     20.33 o 
   0   1   6      152.19      142.46      8.24 o 
   1   1   6       30.76       28.05      5.90 o 
   2   1   6      106.52       91.65      9.15 o 
   3   1   6       16.13        8.29      9.03 o 
   4   1   6       15.29       25.39     11.78 o 
   5   1   6      310.51      250.16     22.28 o 
   6   1   6       19.60       10.13     18.78 o 
   7   1   6        8.72        0.04     22.05 o 
   8   1   6       40.69       32.16     28.55 o 
   9   1   6       97.07       89.17     49.14 o 
  10   1   6        1.58      -19.38     38.38 o 
  11   1   6        1.03      -20.95     51.66 o 
  12   1   6        3.09      -41.11     42.19 o 
  13   1   6        0.90      121.77     67.35 o 
 -12   2   6       19.93      120.24     81.23 o 
 -11   2   6      296.86      336.17    104.39 o 
 -10   2   6      300.80      400.47     72.94 o 
  -9   2   6      235.70      211.91     60.36 o 
  -8   2   6      236.55      236.45     41.04 o 
  -7   2   6      404.15      429.87     42.68 o 
  -6   2   6     1737.05     1709.81     61.90 o 
  -5   2   6       10.31        6.36     10.23 o 
  -4   2   6     1603.19     1742.64     37.59 o 
  -3   2   6     1139.23     1120.99     27.88 o 
  -2   2   6     9752.26     9509.72     73.60 o 
  -1   2   6     4030.62     4035.32     34.38 o 
   0   2   6    33511.82    33162.57    160.33 o 
   1   2   6      386.70      335.79     13.62 o 
   2   2   6     6337.21     6133.96     50.88 o 
   3   2   6     1529.09     1668.02     32.61 o 
   4   2   6     6225.49     6479.76     85.15 o 
   5   2   6     1270.69     1220.61     42.27 o 
   6   2   6     5660.85     5684.21    127.21 o 
   7   2   6       15.86      -18.40     20.56 o 
   8   2   6      340.46      314.70     48.82 o 
   9   2   6        9.57      -21.83     28.92 o 
  10   2   6       15.78      -25.65     40.10 o 
  11   2   6      123.19       50.22     61.07 o 
  12   2   6        7.30      -47.26     71.20 o 
  13   2   6        1.97        9.34     78.99 o 
 -12   3   6       14.86       -4.45     64.53 o 
 -11   3   6       12.51      -36.45     84.12 o 
 -10   3   6       26.73       40.28     57.49 o 
  -9   3   6       11.19       11.40     51.39 o 
  -8   3   6       15.87      -23.42     35.09 o 
  -7   3   6       32.90        9.28     25.14 o 
  -6   3   6        6.09       10.49     24.48 o 
  -5   3   6        9.90       -2.60     10.98 o 
  -4   3   6       81.07       65.59     13.39 o 
  -3   3   6      965.45      941.95     30.55 o 
  -2   3   6      237.80      219.28     16.61 o 
  -1   3   6      423.33      412.61     13.89 o 
   0   3   6        8.04        4.34      4.86 o 
   1   3   6       23.33       14.33      6.75 o 
   2   3   6      402.31      454.86     20.29 o 
   3   3   6     1277.51     1230.86     39.34 o 
   4   3   6      115.33      109.28     18.23 o 
   5   3   6      505.87      456.79     23.14 o 
   6   3   6       25.76       10.65     11.15 o 
   7   3   6       59.01       57.22     19.01 o 
   8   3   6        7.79       -1.62     19.16 o 
   9   3   6       48.40       20.09     28.44 o 
  10   3   6        0.28       50.44     34.37 o 
  11   3   6        7.09      -17.36     43.72 o 
  12   3   6        7.99      -55.89     51.67 o 
  13   3   6        2.73       61.33     67.86 o 
 -12   4   6       27.27       -9.49     74.86 o 
 -11   4   6      221.91      433.38    111.07 o 
 -10   4   6        6.75      -41.27     41.49 o 
  -9   4   6       27.42       12.89     45.23 o 
  -8   4   6      586.21      613.59     63.96 o 
  -7   4   6     1126.37     1253.20     71.66 o 
  -6   4   6      408.39      354.95     40.31 o 
  -5   4   6      727.35      651.34     35.61 o 
  -4   4   6     4352.07     4560.96     65.80 o 
  -3   4   6        0.94       -6.72     11.76 o 
  -2   4   6      508.63      519.52     25.87 o 
  -1   4   6       52.87       60.16     11.65 o 
   0   4   6    15183.41    15484.23    131.69 o 
   1   4   6       35.18       20.07      6.21 o 
   2   4   6      250.91      227.97     16.03 o 
   3   4   6        0.41        1.86      6.11 o 
   4   4   6        0.84       10.78     11.57 o 
   5   4   6      371.49      323.46     36.13 o 
   6   4   6      255.81      305.42     38.72 o 
   7   4   6      731.42      716.37     39.02 o 
   8   4   6     2243.05     2396.81     72.58 o 
   9   4   6        4.29      127.66     38.92 o 
  10   4   6       14.84       57.92     53.40 o 
  11   4   6      110.51      105.07     54.33 o 
  12   4   6        6.81      -50.57     33.71 o 
  13   4   6       30.09        4.02     65.66 o 
 -11   5   6        0.17      -36.75    114.08 o 
 -10   5   6       11.06       18.41     60.52 o 
  -9   5   6        3.58       35.20     54.11 o 
  -8   5   6       38.52      -14.74     60.94 o 
  -7   5   6       88.20       37.53     34.26 o 
  -6   5   6      294.49      330.17     33.48 o 
  -5   5   6        0.30      -26.69     17.79 o 
  -4   5   6      128.29      114.93     20.53 o 
  -3   5   6       22.30       10.08     13.57 o 
  -2   5   6       23.34       16.11     13.69 o 
  -1   5   6       45.56       41.99      9.60 o 
   0   5   6        9.64       11.92      6.34 o 
   1   5   6      119.42      114.52     11.32 o 
   2   5   6       26.95       25.07     10.02 o 
   3   5   6      377.18      411.20     21.15 o 
   4   5   6       74.04       77.23     13.70 o 
   5   5   6     1008.77     1122.67     44.85 o 
   6   5   6       37.86       33.78     22.81 o 
   7   5   6       45.94       46.35     23.91 o 
   8   5   6       12.14       22.76     26.76 o 
   9   5   6        0.15       16.63     28.64 o 
  10   5   6        3.24       14.96     35.64 o 
  11   5   6        8.38        2.30     39.77 o 
  12   5   6        0.02      106.51     69.37 o 
 -11   6   6       20.16       49.12     68.22 o 
 -10   6   6       51.66      110.19     60.64 o 
  -9   6   6      304.42      318.91     64.31 o 
  -8   6   6       97.96      175.80     56.96 o 
  -7   6   6        7.76      -33.57     61.08 o 
  -6   6   6       97.65       69.33     34.99 o 
  -5   6   6     5546.61     5470.50    108.59 o 
  -4   6   6      435.03      448.22     29.59 o 
  -3   6   6       17.45      -13.64      9.75 o 
  -2   6   6     1684.26     1620.07     31.22 o 
  -1   6   6     6772.86     7059.11     74.60 o 
   0   6   6     3133.86     3285.48     40.69 o 
   1   6   6        0.09       -3.13      6.05 o 
   2   6   6       10.95        9.09      6.95 o 
   3   6   6     2049.28     2003.83     38.64 o 
   4   6   6      402.27      439.18     22.53 o 
   5   6   6      786.69      821.45     41.23 o 
   6   6   6      105.54       58.71     23.35 o 
   7   6   6      222.61      210.73     36.56 o 
   8   6   6      213.92      191.22     33.06 o 
   9   6   6        4.09      150.82     46.49 o 
  10   6   6      490.30      451.41     67.45 o 
  11   6   6      392.65      397.34     56.02 o 
  12   6   6       80.04      134.47     68.41 o 
 -10   7   6        4.81       48.20     87.93 o 
  -9   7   6        0.40      -87.63     58.42 o 
  -8   7   6        2.78       24.89     49.02 o 
  -7   7   6        2.27      -50.06     35.68 o 
  -6   7   6       30.96        3.65     40.45 o 
  -5   7   6       55.43      -11.82     36.55 o 
  -4   7   6       24.24        7.93     16.58 o 
  -3   7   6       68.77       82.47     14.87 o 
  -2   7   6        7.02        4.97     10.49 o 
  -1   7   6      228.04      205.39     32.45 o 
   0   7   6       19.66       16.02     16.92 o 
   1   7   6       73.82       81.53     12.54 o 
   2   7   6      128.07      137.02     12.16 o 
   3   7   6       49.95       42.39     12.03 o 
   4   7   6       18.23       16.23     11.10 o 
   5   7   6       98.03       91.27     15.26 o 
   6   7   6        6.39       18.57     19.89 o 
   7   7   6       15.63       15.38     25.23 o 
   8   7   6       16.50       44.71     27.73 o 
   9   7   6       12.17      231.78     89.28 o 
  10   7   6        2.91       50.70     44.57 o 
  11   7   6        1.13      -16.30     37.69 o 
  12   7   6        0.42      -36.91     62.30 o 
  -9   8   6       22.16      -18.01     47.78 o 
  -8   8   6       40.99       98.53     49.95 o 
  -7   8   6        0.42       19.56     43.07 o 
  -6   8   6       65.08       54.97     58.97 o 
  -5   8   6      552.07      569.86     44.24 o 
  -4   8   6      315.66      270.69     34.83 o 
  -3   8   6     1462.95     1384.21     55.28 o 
  -2   8   6     2512.51     2384.08     82.01 o 
  -1   8   6       44.94       23.42     28.82 o 
   0   8   6      949.83     1074.56     62.58 o 
   1   8   6      444.76      446.37     39.95 o 
   2   8   6      756.83      826.25     26.77 o 
   3   8   6     1255.52     1293.19     38.56 o 
   4   8   6      224.50      219.78     23.23 o 
   5   8   6      388.22      338.04     28.80 o 
   6   8   6        4.04       34.70     25.05 o 
   7   8   6      320.78      351.16     63.28 o 
   8   8   6      399.64      510.10     51.57 o 
   9   8   6        2.97       -7.55     30.05 o 
  10   8   6       10.67       48.95    109.03 o 
  11   8   6       55.81       34.92     50.07 o 
  -8   9   6       12.03       63.31     65.27 o 
  -7   9   6        5.34       48.08     43.45 o 
  -6   9   6       17.55       13.50     40.42 o 
  -5   9   6      188.04      291.41     64.24 o 
  -4   9   6       51.65       84.88     41.85 o 
  -3   9   6       70.44       61.21     21.18 o 
  -2   9   6       43.30      -17.36     46.14 o 
  -1   9   6       45.41       40.41     34.32 o 
   0   9   6        4.80        2.10     22.65 o 
   1   9   6      335.02      264.19     34.00 o 
   2   9   6       59.89       75.19     15.82 o 
   3   9   6      144.17      114.64     22.91 o 
   4   9   6       35.56       49.98     20.14 o 
   5   9   6       28.19       30.83     24.44 o 
   6   9   6        0.75        2.08     22.42 o 
   7   9   6        8.45       13.98     30.47 o 
   8   9   6        0.01      -14.13     24.71 o 
   9   9   6        0.72       -5.64     30.89 o 
  10   9   6        3.08       29.95     48.49 o 
  11   9   6        1.17       15.80     45.57 o 
  -7  10   6      165.87      257.63     52.64 o 
  -6  10   6        0.02       48.21     63.69 o 
  -5  10   6       17.74       45.51     33.33 o 
  -4  10   6      140.76       99.57     60.18 o 
  -3  10   6       69.02      104.19     65.97 o 
  -2  10   6      101.98      168.19     43.58 o 
  -1  10   6      590.13      589.33     71.38 o 
   0  10   6      712.12      596.86     53.85 o 
   1  10   6       18.32       52.67     25.03 o 
   2  10   6      644.00      490.84     45.72 o 
   3  10   6      944.23     1067.49     57.06 o 
   4  10   6      364.37      416.99     37.61 o 
   5  10   6       38.22       66.85     27.35 o 
   6  10   6      124.34      124.24     36.71 o 
   7  10   6        6.80        7.33     27.60 o 
   8  10   6       23.73       10.82     35.07 o 
   9  10   6        1.03       27.59     37.74 o 
  10  10   6      157.81      192.73     55.80 o 
  -6  11   6       12.13      -48.24     97.91 o 
  -5  11   6        5.51       37.21     54.92 o 
  -4  11   6       46.10      149.33     71.82 o 
  -2  11   6       12.09       37.05     61.18 o 
  -1  11   6        0.80       20.80     43.90 o 
   0  11   6       30.47      112.28     52.99 o 
   1  11   6      114.11       98.58     30.21 o 
   2  11   6        7.74        8.85     24.50 o 
   3  11   6        5.10       -4.82     24.05 o 
   4  11   6        6.79      -10.76     24.27 o 
   5  11   6        5.23        6.20     26.21 o 
   6  11   6       34.43       51.11     31.00 o 
   7  11   6        6.36        1.40     31.11 o 
   8  11   6        3.43       15.38     30.69 o 
   9  11   6        8.26       42.59     38.18 o 
  -4  12   6       25.94      127.97     60.64 o 
  -3  12   6        0.12       90.88     76.49 o 
  -2  12   6      330.43      421.56     72.06 o 
   0  12   6       20.76       30.93     46.08 o 
   1  12   6        0.57      -13.21     33.81 o 
   2  12   6      735.42      526.22     50.59 o 
   3  12   6        0.00      -13.51     44.00 o 
   4  12   6       89.77       -4.80     34.38 o 
   5  12   6        1.14       17.02     31.29 o 
   6  12   6      121.89      138.46     38.03 o 
   7  12   6        0.00       25.80     35.99 o 
  -2  13   6       30.87       94.83     45.93 o 
  -1  13   6       51.72      104.66     73.55 o 
   0  13   6       16.17      -18.44     22.55 o 
   1  13   6       26.59       10.25     28.20 o 
   2  13   6       32.94       44.50     95.68 o 
   3  13   6        8.48      -29.43     47.86 o 
   4  13   6        9.76      -29.67     44.64 o 
   5  13   6        1.77      -22.49     39.03 o 
  -5 -12   7       93.36      167.77     43.16 o 
  -4 -12   7        7.27      -48.11     35.07 o 
  -3 -12   7      207.17       93.42     37.83 o 
  -2 -12   7       11.98       -4.87     26.38 o 
  -1 -12   7        5.67      -50.33     33.55 o 
   0 -12   7       17.19       22.25     58.22 o 
   1 -12   7       82.12      138.07    109.04 o 
   2 -12   7       18.51        4.62     63.36 o 
  -7 -11   7        0.50       -7.31     39.16 o 
  -6 -11   7       13.15       30.33     36.29 o 
  -5 -11   7       92.52       64.07     42.68 o 
  -4 -11   7        4.07      -17.42     26.30 o 
  -3 -11   7       60.61       70.23     30.83 o 
  -2 -11   7        8.54      -21.32     29.48 o 
  -1 -11   7       10.95      -25.02     32.37 o 
   0 -11   7        2.53      -40.24     40.32 o 
   1 -11   7       17.02      -53.45     38.84 o 
   2 -11   7       19.69      -73.66     49.11 o 
   3 -11   7       27.48      -47.04     45.18 o 
   4 -11   7       19.76        5.45     64.80 o 
  -9 -10   7       80.68       50.78     45.88 o 
  -8 -10   7       18.29       12.78     37.57 o 
  -7 -10   7        4.11       31.03     38.55 o 
  -6 -10   7       21.96       16.98     23.96 o 
  -5 -10   7        2.74       10.10     22.73 o 
  -4 -10   7        3.22      -22.52     20.53 o 
  -3 -10   7      168.44      176.52     33.75 o 
  -2 -10   7      517.07      580.87     53.79 o 
  -1 -10   7        0.74       -6.70     28.82 o 
   0 -10   7      100.07       43.52     25.11 o 
   1 -10   7      359.37      387.43     41.95 o 
   2 -10   7       48.99       31.41     37.36 o 
   3 -10   7       72.35       38.47     33.22 o 
   4 -10   7       22.81       60.90     43.31 o 
   5 -10   7       72.19       11.97     58.53 o 
   6 -10   7      161.02      131.55     70.02 o 
 -10  -9   7       12.76        5.60     68.98 o 
  -9  -9   7       19.28       53.42     47.21 o 
  -8  -9   7        1.10        7.87     27.91 o 
  -7  -9   7        8.18       -3.10     31.08 o 
  -6  -9   7       30.63       29.13     26.59 o 
  -5  -9   7       18.89       -9.76     21.80 o 
  -4  -9   7       44.26       28.98     25.72 o 
  -3  -9   7       27.18       -4.15     18.64 o 
  -2  -9   7      136.37      113.99     32.09 o 
  -1  -9   7       11.24       -1.50     23.44 o 
   0  -9   7       84.51       55.06     26.70 o 
   1  -9   7        1.84      -21.03     27.81 o 
   2  -9   7       15.74       -7.75     31.10 o 
   3  -9   7       19.30        7.80     31.53 o 
   4  -9   7       84.58       98.26     33.57 o 
   5  -9   7       11.89      -21.10     33.14 o 
   6  -9   7        6.39      -29.67     40.80 o 
   7  -9   7        1.34      -16.24     34.69 o 
 -11  -8   7        2.83        0.34     35.04 o 
 -10  -8   7        6.16      -31.81     32.96 o 
  -9  -8   7       59.04       43.88     40.24 o 
  -8  -8   7      124.51      116.61     50.14 o 
  -7  -8   7       80.79       34.39     32.98 o 
  -6  -8   7      404.34      375.41     53.00 o 
  -5  -8   7      737.32      805.18     58.20 o 
  -4  -8   7       25.38       25.73     25.10 o 
  -3  -8   7      279.01      314.65     34.73 o 
  -2  -8   7      473.30      449.33     46.71 o 
  -1  -8   7       51.15       51.97     22.66 o 
   0  -8   7      165.63      124.16     30.42 o 
   1  -8   7       69.83       43.04     28.81 o 
   2  -8   7      130.56      126.88     29.35 o 
   3  -8   7      150.15      107.20     32.72 o 
   4  -8   7     1530.35     1526.19     71.90 o 
   5  -8   7       51.82       18.87     29.73 o 
   6  -8   7       26.27       -2.88     37.32 o 
   7  -8   7        8.96        3.66     31.51 o 
   8  -8   7       44.50        9.04     43.85 o 
 -11  -7   7        1.85       22.04     47.89 o 
 -10  -7   7        0.85       -6.34     31.53 o 
  -9  -7   7        2.49       -0.41     25.83 o 
  -8  -7   7       59.13       71.56     27.08 o 
  -7  -7   7        4.95       -9.51     21.67 o 
  -6  -7   7       91.10       76.14     28.66 o 
  -5  -7   7        0.01        3.34     19.57 o 
  -4  -7   7      145.01      125.51     23.22 o 
  -3  -7   7       34.22       41.84     14.79 o 
  -2  -7   7      203.36      213.71     23.62 o 
  -1  -7   7       19.67       12.04     17.04 o 
   0  -7   7       25.81       21.38     17.17 o 
   1  -7   7       75.87       89.13     21.38 o 
   2  -7   7      261.60      311.36     25.80 o 
   3  -7   7       31.82       15.80     23.54 o 
   4  -7   7       56.59       62.29     29.71 o 
   5  -7   7       46.35       39.84     32.17 o 
   6  -7   7       12.44       14.08     30.54 o 
   7  -7   7       20.14        3.21     33.44 o 
   8  -7   7        0.91       12.20     43.72 o 
   9  -7   7        2.24       27.34     37.47 o 
 -12  -6   7        0.17      -11.21     41.28 o 
 -11  -6   7       13.60       -5.05     37.81 o 
 -10  -6   7        3.15        2.77     31.26 o 
  -9  -6   7       27.88      -17.23     29.20 o 
  -8  -6   7      156.05      170.46     37.50 o 
  -7  -6   7       36.37       48.07     24.73 o 
  -6  -6   7       33.69       28.05     20.53 o 
  -5  -6   7      894.65      937.05     40.59 o 
  -4  -6   7       42.89        9.18     15.43 o 
  -3  -6   7     1661.31     1567.66     39.79 o 
  -2  -6   7      284.62      281.65     21.53 o 
  -1  -6   7       50.12       66.03     16.46 o 
   0  -6   7     1428.64     1556.11     39.10 o 
   1  -6   7     2031.75     2070.89     48.12 o 
   2  -6   7      360.34      361.66     25.25 o 
   3  -6   7       16.12       11.58     17.56 o 
   4  -6   7      375.99      345.60     31.41 o 
   5  -6   7        0.22       11.20     26.21 o 
   6  -6   7      470.07      399.19     65.51 o 
   7  -6   7       22.06       47.02     34.73 o 
   8  -6   7       59.96       78.53     42.31 o 
   9  -6   7      172.43      238.76     80.09 o 
  10  -6   7        1.52       43.05     72.56 o 
 -12  -5   7        1.24      -14.70     39.27 o 
 -11  -5   7        7.13      -15.69     39.52 o 
 -10  -5   7        1.76        1.81     34.93 o 
  -9  -5   7        8.64      -17.76     43.52 o 
  -8  -5   7        6.88       -4.65     24.98 o 
  -7  -5   7        2.12       -9.21     20.97 o 
  -6  -5   7       11.94      -14.96     21.10 o 
  -5  -5   7       50.44       28.09     14.80 o 
  -4  -5   7       88.66       77.21     15.36 o 
  -3  -5   7       95.54       93.93     16.81 o 
  -2  -5   7      162.40      161.70     18.28 o 
  -1  -5   7      422.70      460.84     24.98 o 
   0  -5   7       26.58       51.73     13.45 o 
   1  -5   7       76.62       72.73     17.51 o 
   2  -5   7       19.66       22.42     14.22 o 
   3  -5   7       17.62       22.29     17.42 o 
   4  -5   7       66.62       92.29     22.10 o 
   5  -5   7       33.22       38.54     21.85 o 
   6  -5   7        1.07       16.71     29.71 o 
   7  -5   7       19.02       42.84     33.69 o 
   8  -5   7       63.79       56.44     38.83 o 
   9  -5   7      116.06      137.67     51.97 o 
  10  -5   7        4.03       19.84     53.96 o 
  11  -5   7        2.02       25.13     83.64 o 
 -12  -4   7       28.94       27.05     43.51 o 
 -11  -4   7       36.58       45.57     43.26 o 
 -10  -4   7        5.10      -28.72     30.52 o 
  -9  -4   7      304.04      324.22     80.30 o 
  -8  -4   7       14.47      -14.53     20.03 o 
  -7  -4   7       11.41       28.23     21.08 o 
  -6  -4   7       49.41       39.96     16.14 o 
  -5  -4   7      243.81      239.63     21.34 o 
  -4  -4   7     3079.99     3200.71     57.23 o 
  -3  -4   7     2137.67     2349.65     45.76 o 
  -2  -4   7     1952.09     1984.42     39.31 o 
  -1  -4   7     2675.99     2624.69     43.34 o 
   0  -4   7      142.16      166.37     15.68 o 
   1  -4   7     3154.56     3137.22     57.07 o 
   2  -4   7       74.63       51.92     16.26 o 
   3  -4   7     7543.72     7684.59     88.41 o 
   4  -4   7     1189.44     1280.81     39.05 o 
   5  -4   7       22.86       10.61     21.88 o 
   6  -4   7       17.13       17.68     26.65 o 
   7  -4   7      862.71      879.30     77.10 o 
   8  -4   7      192.79      148.21     43.86 o 
   9  -4   7      264.29      309.99     57.28 o 
  10  -4   7      122.27       85.77     52.90 o 
  11  -4   7       15.19       61.56     83.57 o 
 -12  -3   7       12.01       25.47     43.07 o 
 -11  -3   7        4.85       14.58     31.15 o 
 -10  -3   7        7.41      -20.23     29.48 o 
  -9  -3   7       21.40       -0.55     28.92 o 
  -8  -3   7       51.14       38.31     27.71 o 
  -7  -3   7       12.91       -8.39     21.02 o 
  -6  -3   7       88.67       82.45     21.31 o 
  -5  -3   7       46.50       44.04     14.30 o 
  -4  -3   7       25.63       19.54      7.85 o 
  -3  -3   7       31.64       33.48     12.15 o 
  -2  -3   7       24.07       31.21      7.35 o 
  -1  -3   7      946.47      967.38     26.77 o 
   0  -3   7      292.53      267.81     16.61 o 
   1  -3   7      129.19      144.53     17.06 o 
   2  -3   7      347.23      366.04     30.43 o 
   3  -3   7      228.48      229.80     17.36 o 
   4  -3   7      131.09       94.50     18.63 o 
   5  -3   7        0.72       -3.74     15.76 o 
   6  -3   7        0.98       -0.14     16.17 o 
   7  -3   7       20.48       19.68     30.66 o 
   8  -3   7       39.26       30.87     34.49 o 
   9  -3   7       68.29       66.83     36.31 o 
  10  -3   7       68.98       58.05     40.30 o 
  11  -3   7       21.60       10.37    102.43 o 
  12  -3   7        8.69       43.39    117.22 o 
 -13  -2   7        1.19      113.73     90.35 o 
 -12  -2   7       10.05      -45.30     41.55 o 
 -11  -2   7        0.54        1.98     37.63 o 
 -10  -2   7      612.14      488.91     91.22 o 
  -9  -2   7      193.53      127.17     37.01 o 
  -8  -2   7       12.76        1.26     24.12 o 
  -7  -2   7     1632.29     1654.81     73.97 o 
  -6  -2   7       93.42       77.77     21.04 o 
  -5  -2   7       21.88        9.38     15.50 o 
  -4  -2   7        3.62       14.10     11.58 o 
  -3  -2   7     1570.63     1716.73     41.10 o 
  -2  -2   7       50.96       45.00     10.96 o 
  -1  -2   7    20036.14    19238.77    116.31 o 
   0  -2   7     2619.62     2546.22     29.06 o 
   1  -2   7    10033.82     9644.75     82.18 o 
   2  -2   7      167.39      197.49     18.72 o 
   3  -2   7       33.13       49.65     13.85 o 
   4  -2   7    13679.20    14225.01    138.24 o 
   5  -2   7      931.22     1059.07     42.69 o 
   6  -2   7      993.61      957.32     60.02 o 
   7  -2   7       16.97        4.94     21.15 o 
   8  -2   7       66.15       42.69     31.57 o 
   9  -2   7      476.60      409.19     52.14 o 
  10  -2   7       72.69       67.33     51.35 o 
  11  -2   7      227.11      273.61     68.97 o 
  12  -2   7       17.11       38.29     54.79 o 
 -13  -1   7        0.47       19.19     62.88 o 
 -12  -1   7        8.79      -22.77     56.54 o 
 -11  -1   7        3.79      -51.55     34.37 o 
 -10  -1   7        6.68       -0.28     32.56 o 
  -9  -1   7       34.97        6.98     30.65 o 
  -8  -1   7      101.66       90.22     28.67 o 
  -7  -1   7      120.86      110.33     27.10 o 
  -6  -1   7      207.31      193.79     30.91 o 
  -5  -1   7      260.54      281.14     22.80 o 
  -4  -1   7      574.12      623.21     25.08 o 
  -3  -1   7      292.50      253.79     24.39 o 
  -2  -1   7      532.25      512.73     20.54 o 
  -1  -1   7      993.70     1007.54     26.55 o 
   0  -1   7       40.47       54.11      8.75 o 
   1  -1   7     1163.11     1141.71     24.04 o 
   2  -1   7     1491.61     1655.00     32.95 o 
   3  -1   7       97.07       68.50     13.96 o 
   4  -1   7      472.96      393.03     30.58 o 
   5  -1   7       91.01       82.95     16.02 o 
   6  -1   7       66.40       64.03     20.62 o 
   7  -1   7      207.28      170.08     32.51 o 
   8  -1   7        9.68      -21.18     23.24 o 
   9  -1   7       69.61       69.51     36.55 o 
  10  -1   7       24.30       -4.56     31.82 o 
  11  -1   7        0.03      -15.73     48.97 o 
  12  -1   7       12.76       42.20     52.70 o 
 -12   0   7       17.48      -45.37     78.47 o 
 -11   0   7       78.38       22.99     73.87 o 
 -10   0   7        0.23      -49.16     32.78 o 
  -9   0   7        3.89      -24.75     40.08 o 
  -8   0   7       95.60      117.78     31.88 o 
  -7   0   7     1303.58     1399.11     54.32 o 
  -6   0   7     2253.00     2308.58     61.56 o 
  -5   0   7      816.40      807.80     34.29 o 
  -4   0   7     2814.12     2773.46     58.14 o 
  -3   0   7        5.72       15.68     10.32 o 
  -2   0   7    17176.03    16560.10    113.78 o 
  -1   0   7     5880.77     5644.07     49.63 o 
   0   0   7       22.77       15.62      8.61 o 
   1   0   7     6766.80     6311.43     52.39 o 
   2   0   7    19234.07    18636.54    130.81 o 
   3   0   7       17.14        9.04     10.51 o 
   4   0   7     2650.14     2567.05     52.53 o 
   5   0   7      547.83      522.18     30.99 o 
   6   0   7     2321.95     2442.44     65.83 o 
   7   0   7     1107.94     1249.78     57.08 o 
   8   0   7       82.73       88.06     30.86 o 
   9   0   7       16.01       31.58     36.84 o 
  10   0   7        0.83      -31.77     26.91 o 
  11   0   7       69.08       69.19     37.45 o 
  12   0   7       15.05       23.36     61.19 o 
 -12   1   7        0.09      -16.26     58.24 o 
 -11   1   7        6.65       -7.16     94.52 o 
 -10   1   7       50.10      -15.15     43.04 o 
  -9   1   7        3.33       -5.45     41.29 o 
  -8   1   7       10.03      -18.32     30.64 o 
  -7   1   7       10.33       -2.34     23.57 o 
  -6   1   7       58.97       44.49     20.54 o 
  -5   1   7      102.13      121.28     19.29 o 
  -4   1   7      363.14      355.13     22.11 o 
  -3   1   7      289.21      308.58     17.36 o 
  -2   1   7     3142.04     3175.84     36.76 o 
  -1   1   7      609.26      681.58     19.23 o 
   0   1   7      351.51      357.20     17.03 o 
   1   1   7      651.86      659.03     16.98 o 
   2   1   7      750.48      770.06     19.95 o 
   3   1   7       12.02        8.01      8.49 o 
   4   1   7      234.38      204.36     17.85 o 
   5   1   7       38.63       19.83     13.64 o 
   6   1   7       50.81       36.51     17.78 o 
   7   1   7       65.03       50.66     21.56 o 
   8   1   7      131.56      100.26     31.94 o 
   9   1   7        0.82      -30.97     33.08 o 
  10   1   7        4.63       49.68     28.45 o 
  11   1   7        6.82      -57.92     57.15 o 
  12   1   7        3.65       46.03     90.90 o 
  13   1   7        0.72      -23.39     54.63 o 
 -12   2   7       71.01      225.84     84.46 o 
 -11   2   7      129.27      219.73     93.49 o 
 -10   2   7        2.00      -54.69     59.10 o 
  -9   2   7       32.93      -35.43     37.81 o 
  -8   2   7      250.60      219.25     44.18 o 
  -7   2   7       22.97        7.96     20.39 o 
  -6   2   7       38.35       39.01     17.34 o 
  -5   2   7     1416.53     1476.13     41.92 o 
  -4   2   7     1072.73     1019.69     30.46 o 
  -3   2   7     4859.78     4989.60     62.86 o 
  -2   2   7    12304.54    11950.33     95.40 o 
  -1   2   7     1665.41     1651.40     22.88 o 
   0   2   7     8786.88     8769.64     51.14 o 
   1   2   7       77.31       86.88      8.70 o 
   2   2   7     2162.90     2111.04     29.56 o 
   3   2   7     6615.14     6563.78     64.77 o 
   4   2   7     4982.32     4773.12     75.44 o 
   5   2   7       37.61       30.10     13.64 o 
   6   2   7       12.01       21.63     14.57 o 
   7   2   7      333.93      260.66     30.85 o 
   8   2   7      361.07      321.67     31.48 o 
   9   2   7      459.30      377.64     36.93 o 
  10   2   7      137.94      116.80     31.70 o 
  11   2   7      349.25      328.17     66.76 o 
  12   2   7       92.12      -29.73     57.88 o 
  13   2   7        0.03       46.67     80.72 o 
 -12   3   7        3.58       14.23     82.52 o 
 -11   3   7        7.33        6.69    103.84 o 
 -10   3   7        1.15      -33.27     36.99 o 
  -9   3   7       52.22       17.07     77.59 o 
  -8   3   7       32.31      -11.40     38.56 o 
  -7   3   7        2.45      -19.56     25.65 o 
  -6   3   7       54.95       58.22     17.22 o 
  -5   3   7       43.53       55.34     12.75 o 
  -4   3   7      146.05      115.13     14.97 o 
  -3   3   7       74.64       55.51     11.78 o 
  -2   3   7       77.69       54.07     14.44 o 
  -1   3   7      227.76      255.23     19.29 o 
   0   3   7       12.67       20.02      5.14 o 
   1   3   7       12.84        7.53      6.34 o 
   2   3   7     1395.92     1397.44     31.28 o 
   3   3   7      103.31       89.36     13.95 o 
   4   3   7       37.87       29.52     16.22 o 
   5   3   7      131.70      110.32     11.88 o 
   6   3   7       47.70       33.95     12.17 o 
   7   3   7        4.97       -6.75     11.91 o 
   8   3   7       14.45       -8.09     14.69 o 
   9   3   7        3.21       -6.00     19.13 o 
  10   3   7        3.69       69.53     37.11 o 
  11   3   7       13.36      -51.97     34.65 o 
  12   3   7        1.67      -35.60     56.64 o 
  13   3   7        5.66       -9.30     60.22 o 
 -11   4   7      128.35      150.39     71.33 o 
 -10   4   7      839.87      955.56    100.51 o 
  -9   4   7      533.90      577.09     70.02 o 
  -8   4   7      207.72      221.02     50.28 o 
  -7   4   7      210.33      186.84     40.19 o 
  -6   4   7       25.88       14.57     23.85 o 
  -5   4   7        2.36      -16.40     19.08 o 
  -4   4   7      695.46      698.34     34.64 o 
  -3   4   7     1163.94     1359.20     37.07 o 
  -2   4   7      494.86      559.44     29.88 o 
  -1   4   7    19518.57    19764.36    155.37 o 
   0   4   7     4652.81     4706.69     50.78 o 
   1   4   7     2660.25     2520.07     35.55 o 
   2   4   7       33.77       27.26      9.84 o 
   3   4   7     2566.36     2535.68     43.35 o 
   4   4   7     1138.74     1133.05     42.84 o 
   5   4   7     1422.67     1641.89     64.22 o 
   6   4   7     2165.53     2213.72     81.97 o 
   7   4   7      415.87      380.71     39.73 o 
   8   4   7       72.41       69.12     20.57 o 
   9   4   7     1360.50     1704.49    100.65 o 
  10   4   7       36.12       32.84     40.67 o 
  11   4   7       60.07       20.43     42.57 o 
  12   4   7       41.24      165.39     83.55 o 
  13   4   7       10.84      -21.06     51.12 o 
 -11   5   7       32.50       36.59     65.13 o 
 -10   5   7       27.41       76.05     54.32 o 
  -9   5   7       71.89       74.54     57.96 o 
  -8   5   7        2.04      -18.58     35.08 o 
  -7   5   7       57.96       60.45     40.50 o 
  -6   5   7       89.84       77.61     29.05 o 
  -5   5   7        0.66       -3.56     18.47 o 
  -4   5   7      114.21      104.14     20.20 o 
  -3   5   7      117.72      152.26     20.37 o 
  -2   5   7      521.30      485.33     27.70 o 
  -1   5   7      447.10      411.42     19.42 o 
   0   5   7      165.85      200.95     14.75 o 
   1   5   7      124.07      127.43     12.41 o 
   2   5   7      791.23      815.64     25.78 o 
   3   5   7       50.07       51.77     13.32 o 
   4   5   7      251.50      255.56     25.10 o 
   5   5   7      114.02      102.17     25.71 o 
   6   5   7       45.49       41.95     21.23 o 
   7   5   7       12.69       17.52     24.33 o 
   8   5   7       66.45       47.97     29.55 o 
   9   5   7        0.29       25.99     29.26 o 
  10   5   7        5.63       57.80     52.37 o 
  11   5   7       28.09       22.03     41.64 o 
  12   5   7        0.91       32.29     76.83 o 
 -10   6   7       14.26      -72.62     62.08 o 
  -9   6   7      660.31      624.91     84.92 o 
  -8   6   7      788.45      836.87     84.62 o 
  -7   6   7       30.92      -24.28     61.93 o 
  -6   6   7      481.52      412.19     46.35 o 
  -5   6   7      253.26      260.97     31.93 o 
  -4   6   7      776.64      732.67     36.30 o 
  -3   6   7      196.98      171.24     22.12 o 
  -2   6   7      312.27      313.91     19.98 o 
  -1   6   7      556.82      553.26     17.24 o 
   0   6   7     1483.28     1559.60     31.53 o 
   1   6   7     2295.14     2208.28     29.13 o 
   2   6   7     2552.63     2567.55     48.58 o 
   3   6   7       16.66       41.85     10.94 o 
   4   6   7      380.32      393.55     21.53 o 
   5   6   7       85.50       84.77     19.18 o 
   6   6   7       91.54       56.56     24.07 o 
   7   6   7     2135.19     2332.65     96.24 o 
   8   6   7      270.15      251.98     34.68 o 
   9   6   7       53.70       30.23     27.92 o 
  10   6   7       41.73       85.02     78.69 o 
  11   6   7      482.10      735.23    109.06 o 
  12   6   7       80.25       95.74     42.99 o 
 -10   7   7        1.17        5.23     53.08 o 
  -9   7   7        1.39        9.50     51.88 o 
  -8   7   7       28.82       62.59     52.37 o 
  -7   7   7       27.23       37.31     45.88 o 
  -6   7   7       25.38      -23.03     36.94 o 
  -5   7   7      296.84      335.03     46.55 o 
  -4   7   7       33.86       21.33     19.57 o 
  -3   7   7       84.55       74.18     19.34 o 
  -2   7   7      104.54      123.62     12.01 o 
  -1   7   7       72.08       77.99     10.58 o 
   0   7   7      102.96      102.70     21.85 o 
   1   7   7      221.42      228.11     13.77 o 
   2   7   7      184.92      179.04     14.09 o 
   3   7   7        6.09       -2.33      9.48 o 
   4   7   7        1.86       -2.13     11.41 o 
   5   7   7       15.44       10.25     10.33 o 
   6   7   7        9.22      -16.20     17.16 o 
   7   7   7       64.37       35.42     31.62 o 
   8   7   7        2.34       20.50     27.64 o 
   9   7   7        0.58       26.04     30.32 o 
  10   7   7        6.21       30.39     44.88 o 
  11   7   7       11.69        7.60     54.52 o 
  12   7   7        0.87      -41.72     43.21 o 
  -9   8   7       31.33       73.17     53.02 o 
  -8   8   7      150.97      194.18     53.58 o 
  -7   8   7      456.79      491.58     67.73 o 
  -6   8   7      189.58      165.50     58.13 o 
  -5   8   7      195.43      158.49     55.57 o 
  -4   8   7       28.31        4.41     20.32 o 
  -3   8   7      526.27      523.03     25.78 o 
  -2   8   7     1739.06     1580.35     70.65 o 
  -1   8   7      501.90      482.07     46.37 o 
   0   8   7      506.42      377.84     45.43 o 
   1   8   7     1514.50     1391.19     41.10 o 
   2   8   7       33.76       50.01     13.04 o 
   3   8   7      247.82      284.62     22.88 o 
   4   8   7      447.51      439.95     25.00 o 
   5   8   7        5.04        7.33     12.27 o 
   6   8   7        2.62       40.76     22.47 o 
   7   8   7        3.21       32.09     22.41 o 
   8   8   7      167.74      259.39     38.59 o 
   9   8   7        0.43       86.74    100.19 o 
  10   8   7       82.17      193.59    124.61 o 
  11   8   7        0.99      -37.49     33.91 o 
  -8   9   7        1.45       68.42     65.69 o 
  -7   9   7       12.72       62.95     52.60 o 
  -6   9   7       37.04       79.46     44.39 o 
  -5   9   7       68.72       54.86     39.83 o 
  -4   9   7        8.98       16.95     27.98 o 
  -3   9   7       33.09       62.51     23.06 o 
  -2   9   7       42.11      -23.22     35.54 o 
  -1   9   7       50.50       18.77     26.04 o 
   0   9   7        1.77       -2.73     16.23 o 
   1   9   7      228.83      212.54     36.83 o 
   2   9   7      174.25      189.84     18.08 o 
   3   9   7        9.24       12.43     15.53 o 
   4   9   7      524.92      486.95     55.53 o 
   5   9   7       39.24       30.85     25.45 o 
   6   9   7        8.60        8.71     26.56 o 
   7   9   7        4.56       -9.56     27.12 o 
   8   9   7        2.95        9.86     53.91 o 
   9   9   7        3.98       23.19     37.58 o 
  10   9   7        2.16       53.10     35.97 o 
  11   9   7        1.47       40.01     45.06 o 
  -7  10   7       13.51       84.80     39.56 o 
  -6  10   7      561.10      838.76    137.90 o 
  -5  10   7      118.18      155.18     37.16 o 
  -4  10   7      107.12      191.79     86.12 o 
  -3  10   7       23.44        6.98     63.83 o 
  -2  10   7       99.36      156.31     56.74 o 
  -1  10   7     1823.91     1843.87    175.71 o 
   0  10   7       58.91       15.47     44.97 o 
   1  10   7     1626.46     1551.55     70.35 o 
   2  10   7      229.64      199.93     31.02 o 
   3  10   7      253.27      240.63     29.22 o 
   4  10   7     1245.86     1314.62     56.12 o 
   5  10   7       98.60       89.27     29.05 o 
   6  10   7        5.62       42.91     31.52 o 
   7  10   7       85.74      107.57     33.48 o 
   8  10   7        4.64      -25.27     32.49 o 
   9  10   7       56.65       59.92     37.33 o 
  10  10   7       25.54       68.72     45.49 o 
  -6  11   7        1.81        5.73     84.56 o 
  -5  11   7       11.38      129.32     79.83 o 
  -4  11   7       12.61       24.78     72.32 o 
  -2  11   7       10.65        7.51     86.74 o 
  -1  11   7       11.59       29.45     28.37 o 
   0  11   7        1.75      113.97     61.80 o 
   1  11   7       10.06        8.23     21.08 o 
   2  11   7       43.68       47.90     24.79 o 
   3  11   7        8.15       16.57     26.65 o 
   4  11   7        1.77       11.50     24.42 o 
   5  11   7       25.19        3.13     38.85 o 
   6  11   7       89.80      108.25     32.51 o 
   7  11   7        0.63       -2.23     24.72 o 
   8  11   7        0.94      -18.39     29.24 o 
   9  11   7        0.00       20.70     31.32 o 
  -4  12   7      179.62      330.46    102.73 o 
  -3  12   7      433.76      487.46     84.42 o 
  -2  12   7       51.45       48.54     43.88 o 
  -1  12   7      429.48      436.73     60.81 o 
   0  12   7       33.82       56.56     53.57 o 
   1  12   7       74.64       57.15     37.68 o 
   2  12   7      122.71      152.44     32.97 o 
   3  12   7        6.97      -19.32     32.86 o 
   4  12   7        0.44       13.87     33.50 o 
   5  12   7        0.66      -24.01     31.23 o 
   6  12   7      182.45      152.91     38.70 o 
   7  12   7      156.51      155.64     45.79 o 
  -2  13   7       11.87       72.76     76.57 o 
  -1  13   7       39.68      150.01    100.85 o 
   0  13   7        2.09       31.25     34.83 o 
   1  13   7        3.79      -28.92     25.02 o 
   2  13   7       13.38       28.36     67.77 o 
   3  13   7       14.76      -10.27     26.15 o 
   4  13   7        1.91      -24.51     28.94 o 
   5  13   7        7.19       -6.43     37.90 o 
  -5 -12   8       35.58       39.32     33.16 o 
  -4 -12   8       37.27        3.08     43.68 o 
  -3 -12   8        0.52      -15.54     28.66 o 
  -2 -12   8       33.56      -41.67     49.93 o 
  -1 -12   8        3.11      -60.69     40.46 o 
   0 -12   8       84.30      119.54     69.90 o 
   1 -12   8       30.63        9.31     50.16 o 
  -7 -11   8        2.01      -20.06     26.15 o 
  -6 -11   8        7.04       14.27     30.83 o 
  -5 -11   8        0.28       -8.76     24.99 o 
  -4 -11   8       83.71       79.48     33.55 o 
  -3 -11   8       37.09       15.31     28.04 o 
  -2 -11   8      202.34      199.58     43.59 o 
  -1 -11   8       65.19       19.52     33.26 o 
   0 -11   8        0.14      -16.93     30.90 o 
   1 -11   8        1.59      -26.61     41.23 o 
   2 -11   8       16.66       -6.76     53.73 o 
   3 -11   8       19.52      -32.01     42.70 o 
   4 -11   8       17.46      -67.40     57.32 o 
  -9 -10   8       87.81       89.12     46.98 o 
  -8 -10   8       12.06        8.46     28.68 o 
  -7 -10   8      120.92      121.04     46.36 o 
  -6 -10   8       36.86       12.69     27.09 o 
  -5 -10   8       49.22       22.26     27.84 o 
  -4 -10   8      650.19      727.45     62.60 o 
  -3 -10   8      179.37      209.39     36.92 o 
  -2 -10   8       80.46       62.86     29.88 o 
  -1 -10   8        1.91       38.73     31.43 o 
   0 -10   8      718.52      754.24     48.62 o 
   1 -10   8       64.15       42.68     32.83 o 
   2 -10   8       11.77        2.46     32.81 o 
   3 -10   8       17.89      -30.75     30.48 o 
   4 -10   8       62.36       86.08     40.76 o 
   5 -10   8        0.34      -45.19     48.37 o 
   6 -10   8       14.54       40.79     43.24 o 
 -10  -9   8        3.21       -7.53     30.30 o 
  -9  -9   8        1.52       27.60     45.42 o 
  -8  -9   8       30.50        2.37     35.17 o 
  -7  -9   8       14.19      -38.70     29.55 o 
  -6  -9   8        1.42        7.85     23.27 o 
  -5  -9   8       23.95       22.95     26.43 o 
  -4  -9   8        6.44      -14.36     19.73 o 
  -3  -9   8       20.10       -4.56     25.16 o 
  -2  -9   8        4.96       15.52     26.88 o 
  -1  -9   8      104.39      119.78     29.03 o 
   0  -9   8      391.80      342.83     36.53 o 
   1  -9   8       78.61       81.66     33.31 o 
   2  -9   8        2.64      -30.78     26.20 o 
   3  -9   8       10.57      -41.13     27.42 o 
   4  -9   8        8.23        2.34     30.68 o 
   5  -9   8       15.29      -32.27     38.16 o 
   6  -9   8        0.49      -21.43     52.88 o 
   7  -9   8        0.88      -21.47     32.19 o 
 -10  -8   8       84.50       40.49     40.83 o 
  -9  -8   8       37.63       32.91     32.93 o 
  -8  -8   8      169.68      177.40     56.53 o 
  -7  -8   8        0.45      -20.66     21.88 o 
  -6  -8   8       98.97       88.14     30.24 o 
  -5  -8   8      352.63      341.91     38.72 o 
  -4  -8   8      987.72     1105.29     65.91 o 
  -3  -8   8      410.95      452.23     46.20 o 
  -2  -8   8      104.13       69.31     29.19 o 
  -1  -8   8     1212.63     1247.75     68.52 o 
   0  -8   8     1518.95     1487.84     65.74 o 
   1  -8   8        1.03        9.47     24.93 o 
   2  -8   8      181.24      152.35     35.50 o 
   3  -8   8     1434.71     1413.15     67.91 o 
   4  -8   8        2.77      -19.04     32.44 o 
   5  -8   8      328.07      325.51     46.31 o 
   6  -8   8        2.58      -17.79     33.72 o 
   7  -8   8        2.29       54.67     38.67 o 
   8  -8   8        1.32      -27.93     52.39 o 
 -11  -7   8        1.74       -0.51     71.21 o 
 -10  -7   8        0.59      -38.06     35.72 o 
  -9  -7   8       12.77       11.49     35.64 o 
  -8  -7   8        1.45       31.73     27.18 o 
  -7  -7   8       24.36       15.68     21.24 o 
  -6  -7   8       40.79        2.30     22.15 o 
  -5  -7   8      118.74       86.26     22.89 o 
  -4  -7   8      169.96      134.35     23.04 o 
  -3  -7   8        4.76       -1.60     16.71 o 
  -2  -7   8       13.74       24.10     16.14 o 
  -1  -7   8       83.96       57.62     18.75 o 
   0  -7   8      147.96      170.96     21.42 o 
   1  -7   8        5.51       10.39     16.36 o 
   2  -7   8       26.87       19.98     18.93 o 
   3  -7   8       69.21       69.38     31.12 o 
   4  -7   8        2.31      -10.18     27.66 o 
   5  -7   8        2.50       -5.69     30.01 o 
   6  -7   8       60.11       60.34     39.81 o 
   7  -7   8       14.15       39.75     43.42 o 
   8  -7   8        9.37       33.90     38.84 o 
   9  -7   8        2.98       19.61     56.92 o 
 -12  -6   8       85.97       35.41     42.71 o 
 -11  -6   8        0.26        1.60     30.73 o 
 -10  -6   8       22.44      -19.59     34.91 o 
  -9  -6   8       16.44       19.77     26.95 o 
  -8  -6   8      386.72      329.84     39.98 o 
  -7  -6   8      177.68      186.89     31.59 o 
  -6  -6   8      896.18      836.35     70.03 o 
  -5  -6   8     1151.72     1230.22     43.17 o 
  -4  -6   8      121.54       95.12     21.53 o 
  -3  -6   8     2015.64     1975.12     42.98 o 
  -2  -6   8      757.84      832.81     34.70 o 
  -1  -6   8      616.96      583.82     31.15 o 
   0  -6   8      126.29      109.32     19.63 o 
   1  -6   8       88.07      118.93     20.44 o 
   2  -6   8      182.68      193.11     21.97 o 
   3  -6   8     2697.25     2789.91     61.90 o 
   4  -6   8        0.05      -14.03     24.23 o 
   5  -6   8      962.74     1028.17     54.40 o 
   6  -6   8      139.12      127.43     37.00 o 
   7  -6   8      640.40      693.87     62.71 o 
   8  -6   8        5.79       28.34     33.78 o 
   9  -6   8       77.86       24.76     55.16 o 
  10  -6   8       17.68      -10.03     82.22 o 
 -12  -5   8        4.60      -13.64     45.00 o 
 -11  -5   8        4.59      -44.86     43.09 o 
 -10  -5   8        0.32      -17.73     27.47 o 
  -9  -5   8        0.34      -19.01     28.95 o 
  -8  -5   8       11.31        5.09     27.76 o 
  -7  -5   8       18.49      -10.43     23.72 o 
  -6  -5   8        4.73        5.65     19.63 o 
  -5  -5   8       15.13       15.69     14.77 o 
  -4  -5   8       48.92       47.07     15.78 o 
  -3  -5   8      270.23      271.83     25.56 o 
  -2  -5   8       12.25       14.94     14.91 o 
  -1  -5   8      330.34      341.54     21.41 o 
   0  -5   8        0.42      -11.69     12.50 o 
   1  -5   8      378.35      423.02     27.18 o 
   2  -5   8      112.28      133.52     21.62 o 
   3  -5   8      156.48      158.37     23.98 o 
   4  -5   8       15.27       34.89     21.17 o 
   5  -5   8       50.07       32.26     21.87 o 
   6  -5   8       12.38      -18.79     25.28 o 
   7  -5   8       21.55      -43.15     33.46 o 
   8  -5   8        3.52      -12.07     52.03 o 
   9  -5   8       58.47       78.53     50.56 o 
  10  -5   8       19.25       26.80     90.57 o 
 -12  -4   8        1.33        3.79     57.32 o 
 -11  -4   8      210.31      215.82     81.29 o 
 -10  -4   8       37.49       19.78     34.53 o 
  -9  -4   8       38.93      -12.82     31.65 o 
  -8  -4   8        0.84      -30.47     20.32 o 
  -7  -4   8       41.68       20.11     19.49 o 
  -6  -4   8      959.68     1062.56     45.08 o 
  -5  -4   8        5.66       -8.08     14.14 o 
  -4  -4   8     3831.89     4058.22     66.81 o 
  -3  -4   8     4913.05     4853.87     79.11 o 
  -2  -4   8      166.25      167.29     15.87 o 
  -1  -4   8        6.01        7.41     10.65 o 
   0  -4   8     7745.24     7638.20     79.45 o 
   1  -4   8     2466.41     2546.01     54.62 o 
   2  -4   8      261.42      204.73     20.76 o 
   3  -4   8     1294.33     1106.41     35.92 o 
   4  -4   8        0.11       22.65     17.60 o 
   5  -4   8     1441.39     1581.80     55.42 o 
   6  -4   8     1479.28     1574.22     77.46 o 
   7  -4   8      168.74      189.92     47.00 o 
   8  -4   8       20.91        2.49     33.64 o 
   9  -4   8       37.79       49.32     45.54 o 
  10  -4   8      179.80      138.29     57.50 o 
  11  -4   8      149.18      239.27     82.07 o 
 -12  -3   8        0.11       16.66     40.62 o 
 -11  -3   8        0.74      -48.48     32.32 o 
 -10  -3   8       81.01       56.80     36.59 o 
  -9  -3   8        0.25      -44.68     29.79 o 
  -8  -3   8       15.70       -6.52     23.11 o 
  -7  -3   8        2.72       -4.06     19.28 o 
  -6  -3   8       48.79       59.76     20.17 o 
  -5  -3   8       55.80       40.06     15.76 o 
  -4  -3   8       16.79       13.63     17.17 o 
  -3  -3   8      856.58      969.29     35.60 o 
  -2  -3   8      167.88      158.90     13.62 o 
  -1  -3   8       39.67       39.16     10.86 o 
   0  -3   8      124.98      105.93     13.80 o 
   1  -3   8      231.35      247.75     22.98 o 
   2  -3   8       21.27       19.79     14.61 o 
   3  -3   8       37.32       21.29     15.40 o 
   4  -3   8       57.50       65.36     17.88 o 
   5  -3   8      114.94       82.37     21.16 o 
   6  -3   8      147.05      115.15     27.14 o 
   7  -3   8       81.22       82.83     31.67 o 
   8  -3   8       26.27       22.13     34.56 o 
   9  -3   8        7.40      -40.63     31.20 o 
  10  -3   8        1.89      -31.76     44.12 o 
  11  -3   8       80.05       52.01    106.95 o 
 -12  -2   8      100.52       41.74     70.15 o 
 -11  -2   8        2.48      -44.94     33.87 o 
 -10  -2   8        7.00       -0.34     30.37 o 
  -9  -2   8      107.32       86.97     34.95 o 
  -8  -2   8     1159.24     1358.27     78.15 o 
  -7  -2   8      148.66      119.21     27.47 o 
  -6  -2   8      217.21      218.52     28.46 o 
  -5  -2   8       20.62       17.88      9.71 o 
  -4  -2   8     2341.32     2491.55     59.69 o 
  -3  -2   8      222.73      185.46     27.96 o 
  -2  -2   8      585.21      591.58     24.94 o 
  -1  -2   8      549.98      487.60     17.94 o 
   0  -2   8    14671.85    14152.07     94.40 o 
   1  -2   8      628.49      622.57     28.67 o 
   2  -2   8     1239.18     1065.18     33.26 o 
   3  -2   8     3569.32     3856.43     63.07 o 
   4  -2   8     4291.59     4525.69     72.31 o 
   5  -2   8     1652.67     1648.69     50.96 o 
   6  -2   8       46.84       25.39     17.51 o 
   7  -2   8       30.55        3.94     26.40 o 
   8  -2   8      127.05      141.22     36.95 o 
   9  -2   8        2.87      -36.47     30.84 o 
  10  -2   8      184.54      206.16     55.11 o 
  11  -2   8      210.22      169.05     67.64 o 
  12  -2   8        8.10       18.79     96.89 o 
 -12  -1   8        1.35      -50.28     50.66 o 
 -11  -1   8        0.34      -59.88     41.43 o 
 -10  -1   8        2.79       18.00     35.74 o 
  -9  -1   8       16.13       24.95     42.90 o 
  -8  -1   8        6.35       13.66     26.07 o 
  -7  -1   8       34.83       33.47     22.15 o 
  -6  -1   8       18.76       22.85     18.63 o 
  -5  -1   8        0.57       -3.73     11.11 o 
  -4  -1   8       75.85       79.34     14.19 o 
  -3  -1   8      704.68      748.42     58.90 o 
  -2  -1   8       11.23       31.34     15.35 o 
  -1  -1   8      172.33      179.02     11.33 o 
   0  -1   8       22.12       30.76      8.45 o 
   1  -1   8     1044.49     1166.19     22.98 o 
   2  -1   8      209.20      200.48     14.09 o 
   3  -1   8      269.54      250.22     19.44 o 
   4  -1   8     1046.81     1193.63     41.63 o 
   5  -1   8       17.48       26.58     14.40 o 
   6  -1   8       34.62       24.26     16.55 o 
   7  -1   8        5.69      -33.35     23.20 o 
   8  -1   8       30.54        3.91     28.61 o 
   9  -1   8       30.64       38.66     32.00 o 
  10  -1   8       22.39       -6.29     40.90 o 
  11  -1   8        0.39      -23.59     40.36 o 
  12  -1   8        6.96       -9.57     77.95 o 
 -12   0   8       28.15      -23.37     44.38 o 
 -11   0   8        4.22      -59.74     39.83 o 
 -10   0   8       18.99      -23.42     48.18 o 
  -9   0   8       88.21       49.73     33.76 o 
  -8   0   8      399.99      373.46     49.89 o 
  -7   0   8        8.84        5.05     21.13 o 
  -6   0   8      212.29      154.47     21.59 o 
  -5   0   8     1431.24     1402.70     42.69 o 
  -4   0   8     4296.55     4477.32     61.85 o 
  -3   0   8     1275.95     1280.01     35.95 o 
  -2   0   8     6698.71     6646.01     65.94 o 
  -1   0   8     2030.24     1881.77     30.08 o 
   0   0   8    13909.48    13502.41     75.48 o 
   1   0   8     1491.14     1359.22     26.18 o 
   2   0   8     5419.32     5508.05     56.11 o 
   3   0   8      905.26      905.53     29.52 o 
   4   0   8     5162.62     5504.39     80.80 o 
   5   0   8     1392.87     1308.86     47.12 o 
   6   0   8      186.76      139.69     23.36 o 
   7   0   8       39.01       64.84     23.22 o 
   8   0   8      601.94      493.18     38.24 o 
   9   0   8       87.07       89.91     34.12 o 
  10   0   8       15.74      -26.44     40.03 o 
  11   0   8        0.72       10.62     40.56 o 
  12   0   8       23.15       44.59     88.09 o 
 -12   1   8        7.91      110.32     74.63 o 
 -11   1   8        0.19      -67.99     66.38 o 
 -10   1   8        5.19      -40.50     36.29 o 
  -9   1   8       11.40      -25.49     34.76 o 
  -8   1   8       42.70       22.26     27.76 o 
  -7   1   8       38.51       65.32     23.88 o 
  -6   1   8      218.79      189.51     26.89 o 
  -5   1   8      661.63      658.89     41.47 o 
  -4   1   8      884.69      970.66     31.86 o 
  -3   1   8       68.03       45.61     10.38 o 
  -2   1   8      898.86      988.68     22.34 o 
  -1   1   8      907.84      897.32     21.71 o 
   0   1   8       58.23       52.36      8.24 o 
   1   1   8      197.91      191.98     13.68 o 
   2   1   8      162.01      149.92     10.74 o 
   3   1   8       84.00       86.12     11.86 o 
   4   1   8      199.95      163.50     16.96 o 
   5   1   8      294.26      259.13     23.72 o 
   6   1   8       64.10       63.91     18.84 o 
   7   1   8       31.57       27.36     20.74 o 
   8   1   8      220.58      184.71     31.97 o 
   9   1   8        4.33       -6.34     27.41 o 
  10   1   8        2.71       26.01     30.25 o 
  11   1   8        5.58      -17.97     38.21 o 
  12   1   8       12.77       -6.55     73.92 o 
  13   1   8        1.43      -52.41     75.38 o 
 -12   2   8       24.08      137.78     81.48 o 
 -11   2   8      273.40      250.39     85.76 o 
 -10   2   8       78.50        3.84     44.00 o 
  -9   2   8        1.92      -27.98     65.33 o 
  -8   2   8      203.59      124.90     39.59 o 
  -7   2   8       20.03        0.67     20.52 o 
  -6   2   8       17.99        1.37     16.50 o 
  -5   2   8     7909.34     8644.65    100.04 o 
  -4   2   8       64.21       70.43     10.95 o 
  -3   2   8     2602.86     2789.21     46.61 o 
  -2   2   8    12902.93    12893.11    108.45 o 
  -1   2   8      439.79      510.33     15.46 o 
   0   2   8      534.90      526.98     12.15 o 
   1   2   8     1958.47     1891.60     29.51 o 
   2   2   8     4884.17     4984.76     53.27 o 
   3   2   8     5565.10     5390.59     61.52 o 
   4   2   8      166.47      159.16     23.55 o 
   5   2   8     8902.63     9501.89    122.37 o 
   6   2   8     1033.16      996.62     43.07 o 
   7   2   8        2.42       13.23     16.62 o 
   8   2   8      298.55      332.74     32.29 o 
   9   2   8       28.57       32.90     26.88 o 
  10   2   8       17.33       43.82     28.88 o 
  11   2   8      194.35      153.34     62.76 o 
  12   2   8       12.78      119.37     65.21 o 
  13   2   8       42.40       88.69     73.27 o 
 -12   3   8       20.00       89.58     72.80 o 
 -11   3   8       55.67       31.19     62.95 o 
 -10   3   8        0.27      -18.34     62.54 o 
  -9   3   8       11.80     -107.63     71.75 o 
  -8   3   8       15.01       -0.51     29.97 o 
  -7   3   8        9.59      -23.77     26.66 o 
  -6   3   8       80.10       79.22     18.27 o 
  -5   3   8      108.77      114.32     14.98 o 
  -4   3   8      157.34      134.42     17.73 o 
  -3   3   8     1725.99     1883.94     40.32 o 
  -2   3   8       77.02       67.53     11.45 o 
  -1   3   8      516.29      520.36     15.74 o 
   0   3   8       25.23       17.57      5.85 o 
   1   3   8       53.77       55.94      8.43 o 
   2   3   8       94.53       79.20     13.94 o 
   3   3   8      812.92      834.40     25.82 o 
   4   3   8       19.80       11.09      7.70 o 
   5   3   8      325.07      323.27     26.13 o 
   6   3   8       14.53       -3.36     13.44 o 
   7   3   8        9.68        0.53     15.93 o 
   8   3   8       47.85       31.18     16.14 o 
   9   3   8       30.52        9.43     24.41 o 
  10   3   8        1.94        3.20     39.08 o 
  11   3   8        4.77      -35.51     39.26 o 
  12   3   8        2.43      -16.05     53.08 o 
  13   3   8        2.41       50.23     69.90 o 
 -11   4   8      186.50      169.37     70.52 o 
 -10   4   8      445.12      583.76    100.35 o 
  -9   4   8      314.73      375.21     62.33 o 
  -8   4   8      290.74      243.11     50.87 o 
  -7   4   8      891.74      993.83     67.59 o 
  -6   4   8      373.45      419.19     38.38 o 
  -5   4   8     6623.51     6850.33     87.84 o 
  -4   4   8      557.98      590.10     33.40 o 
  -3   4   8     3746.13     3801.28     59.40 o 
  -2   4   8     5886.83     6096.34     67.05 o 
  -1   4   8     1245.96     1232.06     31.87 o 
   0   4   8      531.83      538.72     13.40 o 
   1   4   8        9.70        8.43      6.58 o 
   2   4   8      367.95      327.61     17.29 o 
   3   4   8      664.79      581.92     25.16 o 
   4   4   8     2117.84     2074.20     57.24 o 
   5   4   8     5329.87     5670.51    115.91 o 
   6   4   8        6.23       29.00     19.82 o 
   7   4   8       22.47       44.96     25.59 o 
   8   4   8      308.97      308.84     22.53 o 
   9   4   8     1198.24     1336.25     94.27 o 
  10   4   8       56.35       45.28     58.40 o 
  11   4   8      300.65      244.40     58.66 o 
  12   4   8       91.58      241.81     90.54 o 
  13   4   8       27.68      196.40     86.16 o 
 -11   5   8        0.47      -23.47     94.64 o 
 -10   5   8        0.99        9.60     81.65 o 
  -9   5   8       34.21       -6.56     41.68 o 
  -8   5   8       17.48      -70.27     68.41 o 
  -7   5   8       12.85        9.77     35.74 o 
  -6   5   8       89.00       46.55     29.06 o 
  -5   5   8       88.81       85.01     23.12 o 
  -4   5   8       10.81       11.08     14.98 o 
  -3   5   8      128.74      141.19     20.18 o 
  -2   5   8       91.35       91.14     11.22 o 
  -1   5   8       19.12       21.59      6.61 o 
   0   5   8      105.49      100.61     13.68 o 
   1   5   8      478.75      478.14     26.24 o 
   2   5   8      121.02      121.11     13.46 o 
   3   5   8       77.18       78.41     12.78 o 
   4   5   8       55.48       31.95     19.29 o 
   5   5   8      768.20      937.99     56.21 o 
   6   5   8        9.21        5.27     20.33 o 
   7   5   8       21.49       -8.33     27.43 o 
   8   5   8       11.72      -10.22     24.99 o 
   9   5   8        6.89      -18.70     26.84 o 
  10   5   8       13.38       13.29     47.17 o 
  11   5   8        7.72       48.64     47.48 o 
  12   5   8        3.21      -29.62     81.65 o 
 -10   6   8        0.40       73.87     78.57 o 
  -9   6   8        3.52      -44.17     45.18 o 
  -8   6   8      741.03      822.01     82.24 o 
  -7   6   8        7.40       48.43     47.69 o 
  -6   6   8      313.75      333.04     42.45 o 
  -5   6   8       73.35       36.73     22.60 o 
  -4   6   8     2849.74     2927.73     60.55 o 
  -3   6   8     3208.92     3120.45     64.62 o 
  -2   6   8      973.38      919.90     41.21 o 
  -1   6   8      580.86      580.32     21.70 o 
   0   6   8       66.72       46.32      8.96 o 
   1   6   8       47.72       47.36      9.44 o 
   2   6   8     2031.88     2175.09     45.82 o 
   3   6   8     2631.79     2505.57     47.43 o 
   4   6   8      318.77      347.27     25.44 o 
   5   6   8      506.39      562.38     36.89 o 
   6   6   8       16.31       12.89     21.18 o 
   7   6   8     1369.12     1538.12     70.83 o 
   8   6   8        0.18        6.92     24.52 o 
   9   6   8      178.21      236.10     46.71 o 
  10   6   8      291.62      266.56     57.21 o 
  11   6   8      168.08      210.30     66.87 o 
  12   6   8        0.79      -11.31     37.81 o 
 -10   7   8        0.51      -33.30     98.62 o 
  -9   7   8        4.49       -5.39     43.26 o 
  -8   7   8       12.10        6.78     41.38 o 
  -7   7   8       35.96       -4.71     42.06 o 
  -6   7   8        0.98      -48.93     34.04 o 
  -5   7   8        2.96      -29.85     28.76 o 
  -4   7   8       50.31       35.61     25.04 o 
  -3   7   8       14.32        5.53     12.98 o 
  -2   7   8       12.45       -0.47     12.23 o 
  -1   7   8        2.67        1.78      9.17 o 
   0   7   8      129.95      134.78     13.18 o 
   1   7   8       22.66       19.00      9.78 o 
   2   7   8       32.64       21.42     10.71 o 
   3   7   8       21.50       21.38     11.55 o 
   4   7   8       34.21       17.24     12.47 o 
   5   7   8        5.15       -2.55      6.04 o 
   6   7   8        0.94       -0.66     20.35 o 
   7   7   8       64.68       28.34     26.64 o 
   8   7   8        0.12        3.40     27.48 o 
   9   7   8        0.06       46.10     29.52 o 
  10   7   8        2.78       -2.65     46.27 o 
  11   7   8        0.93       29.66     54.75 o 
  12   7   8        0.76      202.49    146.86 o 
  -9   8   8       24.95      -29.77     47.31 o 
  -8   8   8      411.42      611.36     80.78 o 
  -7   8   8        3.94       20.97     38.06 o 
  -6   8   8      505.97      566.46     79.02 o 
  -5   8   8       13.86      -23.26     40.84 o 
  -4   8   8      745.29      631.78     46.44 o 
  -3   8   8     1057.39     1035.10     42.83 o 
  -2   8   8     1354.53     1275.64     37.13 o 
  -1   8   8      656.72      670.43     46.60 o 
   0   8   8     2220.89     2253.99     76.59 o 
   1   8   8        6.14        0.73      7.88 o 
   2   8   8     1790.28     1729.65     34.90 o 
   3   8   8      652.23      682.69     32.18 o 
   4   8   8      758.79      824.21     34.02 o 
   5   8   8      640.55      710.48     36.85 o 
   6   8   8     1309.23     1474.09     74.23 o 
   7   8   8       10.70       10.20     24.11 o 
   8   8   8       49.27       61.08     31.94 o 
   9   8   8       70.79       73.43     55.63 o 
  10   8   8      135.18      373.84    137.96 o 
  11   8   8        5.06        9.97     55.52 o 
  -8   9   8        5.71       65.04     45.23 o 
  -7   9   8       35.83       60.01     44.35 o 
  -6   9   8        9.49       52.02     38.96 o 
  -5   9   8       10.45       -2.23     37.58 o 
  -4   9   8        7.69        5.10     26.17 o 
  -3   9   8       22.66        9.95     23.67 o 
  -2   9   8      162.94      173.83     49.74 o 
  -1   9   8       14.90      -16.64     25.40 o 
   0   9   8        4.15      -27.80     18.53 o 
   1   9   8      116.37       68.78     24.51 o 
   2   9   8      115.68      137.60     15.98 o 
   3   9   8       28.58       38.11     18.41 o 
   4   9   8        8.52       26.00     18.07 o 
   5   9   8      179.73      128.57     34.17 o 
   6   9   8       33.96       14.77     24.66 o 
   7   9   8       12.45       -6.68     28.33 o 
   8   9   8        0.05       11.82     62.31 o 
   9   9   8        1.63       72.65    125.35 o 
  11   9   8        1.38       13.51     33.94 o 
  -7  10   8      265.06      455.63     76.45 o 
  -6  10   8       13.81       66.38     77.50 o 
  -5  10   8      879.14     1118.92    114.23 o 
  -4  10   8      236.18      228.65    101.36 o 
  -3  10   8      148.82      177.08     78.37 o 
  -2  10   8      872.74     1061.06    126.14 o 
  -1  10   8       83.15      187.38     51.23 o 
   0  10   8      151.14       97.13     33.86 o 
   1  10   8      408.03      347.00     35.82 o 
   2  10   8       87.79      123.66     25.74 o 
   3  10   8      154.38      148.03     23.03 o 
   4  10   8       34.69       44.00     20.32 o 
   5  10   8      138.12      117.32     29.58 o 
   6  10   8     1236.02     1503.77    102.38 o 
   7  10   8        1.33       45.06     35.32 o 
   8  10   8        3.94      174.44    153.88 o 
   9  10   8       43.69       68.42     35.82 o 
  10  10   8        2.61       53.26     58.78 o 
  -6  11   8        6.64      -31.80     78.49 o 
  -5  11   8        3.29       82.45     67.27 o 
  -4  11   8        5.18      191.16    117.96 o 
  -3  11   8       50.14      176.94    168.62 o 
  -2  11   8       11.77        4.26     32.53 o 
  -1  11   8       67.91      146.41     60.62 o 
   0  11   8       56.11       59.51     70.79 o 
   1  11   8        0.39        3.57     29.69 o 
   2  11   8        4.36       25.51     20.53 o 
   3  11   8       17.48       -4.57     22.46 o 
   4  11   8      103.84      121.59     37.48 o 
   5  11   8        6.42        6.96     25.78 o 
   6  11   8        8.26       -4.48     29.46 o 
   7  11   8       24.11      -18.66     43.85 o 
   8  11   8        0.44       -6.19     37.25 o 
   9  11   8        2.34       -6.13     27.90 o 
  -4  12   8        1.44       66.81    145.75 o 
  -3  12   8      348.79      338.88     95.09 o 
   0  12   8       56.76       85.76     72.23 o 
   1  12   8      238.15      253.98     42.15 o 
   2  12   8      607.01      532.61     51.36 o 
   3  12   8       30.97       -0.39     32.01 o 
   4  12   8       48.53       44.57     35.73 o 
   5  12   8       40.32       -1.21     35.63 o 
   6  12   8        1.14      -15.96     24.54 o 
   7  12   8        1.16      -33.82     39.76 o 
  -2  13   8        1.08       50.13     90.27 o 
  -1  13   8        4.85      210.93    143.60 o 
   0  13   8        3.88      -14.11     31.19 o 
   1  13   8      107.40      129.18     36.68 o 
   2  13   8        2.18      -19.04     34.19 o 
   3  13   8       23.20      -44.75     67.52 o 
   4  13   8       10.42       38.00     37.61 o 
   5  13   8        1.49       26.73     38.48 o 
  -4 -12   9      169.77      162.78     41.89 o 
  -3 -12   9      138.16      132.41     44.62 o 
  -2 -12   9      118.19       88.59     33.86 o 
  -1 -12   9       45.10        5.73     67.36 o 
   0 -12   9       21.30       90.67     66.76 o 
   1 -12   9      140.23      190.13     69.50 o 
  -7 -11   9        3.79      -11.95     40.81 o 
  -6 -11   9        1.09       12.22     31.87 o 
  -5 -11   9        0.90        7.41     31.67 o 
  -4 -11   9       87.82       90.27     33.45 o 
  -3 -11   9        1.21      -41.11     27.41 o 
  -2 -11   9        7.00        9.87     32.75 o 
  -1 -11   9       33.19       20.26     37.46 o 
   0 -11   9       12.79       19.71     34.40 o 
   1 -11   9       24.37       21.74     35.77 o 
   2 -11   9        3.94      -29.31     53.03 o 
   3 -11   9        6.32      -24.07     70.90 o 
   4 -11   9        0.72       -6.49     85.97 o 
  -8 -10   9      145.18      130.20     49.78 o 
  -7 -10   9       27.61       10.26     35.69 o 
  -6 -10   9       48.70       41.51     29.10 o 
  -5 -10   9      266.65      258.30     39.14 o 
  -4 -10   9       47.37        8.78     24.66 o 
  -3 -10   9       34.48       19.72     24.27 o 
  -2 -10   9     1176.24     1291.03     73.31 o 
  -1 -10   9     1367.37     1267.50     64.86 o 
   0 -10   9      483.12      502.87     62.63 o 
   1 -10   9       44.64      -16.23     36.22 o 
   2 -10   9        0.43      -37.54     29.85 o 
   3 -10   9       39.47       38.71     34.54 o 
   4 -10   9        2.25      -22.73     34.44 o 
   5 -10   9        0.68      -20.62     32.87 o 
  -9  -9   9        1.37        8.33     34.84 o 
  -8  -9   9        4.20      -34.87     26.59 o 
  -7  -9   9        4.74      -18.19     33.19 o 
  -6  -9   9        1.25      -27.14     28.22 o 
  -5  -9   9       11.18       13.01     24.15 o 
  -4  -9   9        7.76      -17.58     25.43 o 
  -3  -9   9       29.28       11.32     22.61 o 
  -2  -9   9      186.27      199.05     37.73 o 
  -1  -9   9       13.43       -6.06     26.54 o 
   0  -9   9       14.26        6.93     27.16 o 
   1  -9   9      292.08      314.14     40.66 o 
   2  -9   9       38.17       25.31     28.92 o 
   3  -9   9        1.14      -45.78     30.52 o 
   4  -9   9        0.46        1.57     39.45 o 
   5  -9   9        4.84       10.33     33.24 o 
   6  -9   9       12.12       -7.41     37.46 o 
   7  -9   9        2.32      -75.36     57.66 o 
 -10  -8   9        4.12      -35.59     36.45 o 
  -9  -8   9        4.14      -26.00     31.10 o 
  -8  -8   9       18.22        7.55     28.01 o 
  -7  -8   9       57.59       76.76     31.21 o 
  -6  -8   9       76.51       30.44     29.69 o 
  -5  -8   9      174.00      228.55     41.60 o 
  -4  -8   9       35.88       47.19     23.88 o 
  -3  -8   9      131.20      133.27     33.66 o 
  -2  -8   9       13.97      -25.18     20.45 o 
  -1  -8   9       45.97       82.16     26.53 o 
   0  -8   9      197.55      229.84     33.18 o 
   1  -8   9     3313.72     3296.05     98.17 o 
   2  -8   9       98.04       76.30     32.28 o 
   3  -8   9       15.99        8.07     32.11 o 
   4  -8   9       15.53        5.42     29.28 o 
   5  -8   9       76.38       93.96     39.56 o 
   6  -8   9       19.89       45.85     37.52 o 
   7  -8   9       79.65      129.09     48.96 o 
   8  -8   9       31.29       36.21     57.03 o 
 -11  -7   9        2.11      -21.39     34.36 o 
 -10  -7   9        0.81       20.24     77.05 o 
  -9  -7   9        9.12       14.42     31.83 o 
  -8  -7   9       31.65       66.44     27.62 o 
  -7  -7   9        0.86       -8.82     23.81 o 
  -6  -7   9       16.82       -8.64     21.50 o 
  -5  -7   9        8.88       -2.09     18.37 o 
  -4  -7   9       19.21       34.14     18.66 o 
  -3  -7   9        1.92      -20.74     15.68 o 
  -2  -7   9       22.01       20.82     16.94 o 
  -1  -7   9       30.48       11.28     16.70 o 
   0  -7   9       20.37       25.10     20.06 o 
   1  -7   9      157.24      180.95     23.58 o 
   2  -7   9        9.16      -12.07     20.06 o 
   3  -7   9       26.84       24.14     29.45 o 
   4  -7   9      323.25      293.47     40.21 o 
   5  -7   9        2.01       13.65     32.46 o 
   6  -7   9        0.62        1.59     30.58 o 
   7  -7   9        6.99       13.25     60.76 o 
   8  -7   9        1.19      -11.74     51.46 o 
   9  -7   9        0.44      -35.38     42.03 o 
 -11  -6   9        9.19       -9.94     37.33 o 
 -10  -6   9       31.21       71.71     35.03 o 
  -9  -6   9       38.90       32.80     34.60 o 
  -8  -6   9       19.69        2.09     24.78 o 
  -7  -6   9       17.67      -12.58     29.96 o 
  -6  -6   9      103.71       55.68     25.58 o 
  -5  -6   9      479.74      523.38     41.34 o 
  -4  -6   9      368.14      411.15     36.20 o 
  -3  -6   9     1379.76     1459.53     48.78 o 
  -2  -6   9     1205.53     1287.81     39.39 o 
  -1  -6   9      780.40      805.67     38.23 o 
   0  -6   9      177.93      188.65     22.60 o 
   1  -6   9      591.18      545.02     40.87 o 
   2  -6   9       63.77       48.52     18.89 o 
   3  -6   9      252.22      191.33     27.78 o 
   4  -6   9     1359.58     1366.25     63.38 o 
   5  -6   9        2.69       -5.47     26.50 o 
   6  -6   9       45.48       52.37     32.16 o 
   7  -6   9     1226.73     1234.41    105.02 o 
   8  -6   9        4.90       22.40     34.26 o 
   9  -6   9        2.68       56.89     37.95 o 
  10  -6   9       62.87       25.80     60.32 o 
 -12  -5   9        3.30       40.98     42.20 o 
 -11  -5   9        8.70       -8.54     38.97 o 
 -10  -5   9        0.19       -6.99     34.12 o 
  -9  -5   9        8.48       -3.48     29.10 o 
  -8  -5   9        0.74      -20.77     28.86 o 
  -7  -5   9       12.41       -2.86     25.90 o 
  -6  -5   9       19.08        5.53     24.71 o 
  -5  -5   9      397.34      416.33     39.70 o 
  -4  -5   9       12.84        0.80     12.67 o 
  -3  -5   9       52.74       29.31     20.35 o 
  -2  -5   9      230.01      211.87     21.11 o 
  -1  -5   9      161.69      166.64     16.76 o 
   0  -5   9        4.48       10.73     14.65 o 
   1  -5   9        0.46      -12.50     15.28 o 
   2  -5   9       51.03       60.71     18.84 o 
   3  -5   9       15.94       15.79     18.73 o 
   4  -5   9      620.03      669.31     39.25 o 
   5  -5   9       27.73       15.83     24.86 o 
   6  -5   9       62.11       40.44     32.44 o 
   7  -5   9        0.20        1.18     41.27 o 
   8  -5   9        0.56       53.03     38.53 o 
   9  -5   9        8.29       46.23     56.21 o 
  10  -5   9        9.58       44.25     63.27 o 
 -12  -4   9       22.37      -18.06     40.15 o 
 -11  -4   9       75.96       84.08     44.27 o 
 -10  -4   9       43.42       37.52     36.73 o 
  -9  -4   9      204.07      112.97     42.83 o 
  -8  -4   9       73.95       49.63     26.01 o 
  -7  -4   9        3.43        1.29     16.55 o 
  -6  -4   9      117.61       86.38     26.97 o 
  -5  -4   9       58.15       63.10     15.72 o 
  -4  -4   9      551.55      550.48     33.42 o 
  -3  -4   9     1913.41     1969.19     58.54 o 
  -2  -4   9    10626.17    10853.05    102.18 o 
  -1  -4   9      239.35      237.45     22.14 o 
   0  -4   9      478.68      528.90     24.82 o 
   1  -4   9       77.94       50.41     16.60 o 
   2  -4   9       65.51      119.84     19.71 o 
   3  -4   9     2535.01     2744.83     56.94 o 
   4  -4   9     2263.82     2379.58     64.36 o 
   5  -4   9      105.73       94.27     25.61 o 
   6  -4   9      362.84      357.32     48.59 o 
   7  -4   9       84.96       48.81     34.45 o 
   8  -4   9       37.62        8.00     38.20 o 
   9  -4   9       64.92       63.22     44.66 o 
  10  -4   9       87.92        7.99     71.54 o 
  11  -4   9      139.58      175.89    143.69 o 
 -12  -3   9        1.53       16.11     40.67 o 
 -11  -3   9        3.91      -41.73     32.53 o 
 -10  -3   9        4.22       -2.39     31.93 o 
  -9  -3   9        4.67      -15.44     29.36 o 
  -8  -3   9       16.73        0.24     21.05 o 
  -7  -3   9        4.14        1.44     22.00 o 
  -6  -3   9       97.87       86.72     20.26 o 
  -5  -3   9       13.46       -8.36     14.71 o 
  -4  -3   9       54.35       33.41     10.12 o 
  -3  -3   9       91.63      114.27     20.81 o 
  -2  -3   9      351.34      345.30     20.25 o 
  -1  -3   9       10.64        4.33      9.89 o 
   0  -3   9        1.13       -4.65      9.61 o 
   1  -3   9      296.31      373.28     30.92 o 
   2  -3   9     1000.09     1122.73     38.21 o 
   3  -3   9        8.71       -0.43     15.55 o 
   4  -3   9      220.31      210.56     20.42 o 
   5  -3   9       73.72       86.44     19.82 o 
   6  -3   9        0.31       29.10     20.96 o 
   7  -3   9       15.14       32.39     36.01 o 
   8  -3   9        7.50        6.80     31.01 o 
   9  -3   9        1.49      -19.72     36.36 o 
  10  -3   9       14.08       18.28     44.23 o 
  11  -3   9        6.11      -34.31     80.29 o 
 -12  -2   9        2.78       -1.03     43.77 o 
 -11  -2   9       25.07      -13.33     35.35 o 
 -10  -2   9      518.45      516.22    107.28 o 
  -9  -2   9      678.92      578.59     54.17 o 
  -8  -2   9        9.64        0.09     24.47 o 
  -7  -2   9      192.48      185.82     29.34 o 
  -6  -2   9     2846.71     3074.28     81.00 o 
  -5  -2   9     2143.75     2352.04     46.62 o 
  -4  -2   9       52.88       42.52     13.99 o 
  -3  -2   9     2066.20     2217.14     53.87 o 
  -2  -2   9     1042.08      990.49     28.98 o 
  -1  -2   9        3.62        7.16      8.36 o 
   0  -2   9      794.60      720.48     21.28 o 
   1  -2   9     7006.60     6724.43     72.29 o 
   2  -2   9     6096.30     6003.11     89.36 o 
   3  -2   9       19.32       17.61     14.70 o 
   4  -2   9     2509.98     2419.67     58.78 o 
   5  -2   9       10.70      -15.96     14.79 o 
   6  -2   9     1288.11     1377.75     55.17 o 
   7  -2   9      455.80      374.50     50.69 o 
   8  -2   9       25.41       31.41     33.96 o 
   9  -2   9       36.11        8.03     36.62 o 
  10  -2   9        1.58      -36.84     38.48 o 
  11  -2   9       19.22       79.55     96.67 o 
  12  -2   9       19.86      -18.61     72.02 o 
 -12  -1   9        6.03      -59.40     41.21 o 
 -11  -1   9        1.57      -50.59     33.72 o 
 -10  -1   9        6.83      -35.86     31.93 o 
  -9  -1   9        2.50      -44.65     42.71 o 
  -8  -1   9       12.31        3.24     22.74 o 
  -7  -1   9      212.61      252.27     43.76 o 
  -6  -1   9       65.53       70.76     18.92 o 
  -5  -1   9       70.43       67.09     14.46 o 
  -4  -1   9      228.82      210.06     21.62 o 
  -3  -1   9       37.98       28.42     12.62 o 
  -2  -1   9       35.20       48.41     16.01 o 
  -1  -1   9       10.66       22.00      8.96 o 
   0  -1   9      183.36      169.22     12.86 o 
   1  -1   9     1063.53     1145.37     28.22 o 
   2  -1   9       35.76       45.13     12.86 o 
   3  -1   9      627.00      608.05     38.80 o 
   4  -1   9       76.48       66.25     16.16 o 
   5  -1   9      242.86      206.73     23.10 o 
   6  -1   9      262.13      243.61     24.75 o 
   7  -1   9        6.33      -10.70     26.04 o 
   8  -1   9       30.00        3.23     28.37 o 
   9  -1   9       58.37       24.41     34.34 o 
  10  -1   9       17.42      -10.27     30.36 o 
  11  -1   9        2.52      -65.66     43.77 o 
  12  -1   9        0.66       29.68     76.14 o 
 -12   0   9        1.86      129.40    111.26 o 
 -11   0   9        4.57      -51.25     34.16 o 
 -10   0   9       77.75       31.57     39.74 o 
  -9   0   9      315.24      304.97     44.67 o 
  -8   0   9       81.30       74.68     27.06 o 
  -7   0   9     3741.71     3822.63    108.73 o 
  -6   0   9     1445.12     1623.61     55.22 o 
  -5   0   9      644.48      641.49     34.26 o 
  -4   0   9     2285.79     2326.55     48.78 o 
  -3   0   9     9303.19     8956.46    115.34 o 
  -2   0   9     8955.18     8873.70    119.04 o 
  -1   0   9      488.71      401.15     13.41 o 
   0   0   9        0.22       80.55     13.08 o 
   1   0   9      644.43      533.92     28.06 o 
   2   0   9     8718.62     8662.40     86.79 o 
   3   0   9     9913.25     9808.13     99.82 o 
   4   0   9     2112.73     2250.79     52.97 o 
   5   0   9      347.90      283.42     25.26 o 
   6   0   9     1549.19     1726.51     63.78 o 
   7   0   9     3511.28     3626.27     92.52 o 
   8   0   9      125.06      117.54     31.42 o 
   9   0   9      278.80      293.28     44.37 o 
  10   0   9       91.28       36.61     46.63 o 
  11   0   9        3.49      -32.30     38.39 o 
  12   0   9        7.43      -57.13     64.34 o 
 -12   1   9        3.88       61.74     70.60 o 
 -11   1   9        2.82      -58.79     43.36 o 
 -10   1   9        3.14      -48.47     32.31 o 
  -9   1   9       29.71      -27.44     47.03 o 
  -8   1   9       10.48      -11.63     29.64 o 
  -7   1   9       41.97       23.22     25.27 o 
  -6   1   9       32.15       27.45     16.92 o 
  -5   1   9       51.00       39.43     11.22 o 
  -4   1   9     1248.47     1242.42     36.00 o 
  -3   1   9      343.57      360.35     20.10 o 
  -2   1   9     1147.46     1116.70     36.35 o 
  -1   1   9     1089.91     1164.67     23.06 o 
   0   1   9      165.42      152.53      9.79 o 
   1   1   9      263.10      246.10     15.43 o 
   2   1   9       83.23       74.10     10.42 o 
   3   1   9      437.23      373.00     33.04 o 
   4   1   9       39.23       44.69     14.42 o 
   5   1   9        3.41        3.85     14.05 o 
   6   1   9       36.03       54.72     18.20 o 
   7   1   9      155.45      148.25     27.04 o 
   8   1   9        7.70      -16.28     24.59 o 
   9   1   9        2.68       26.28     29.43 o 
  10   1   9       16.01      -10.51     37.89 o 
  11   1   9        0.68      -74.23     49.49 o 
  12   1   9        0.84       11.93     53.50 o 
 -12   2   9        7.43      -15.68     70.83 o 
 -11   2   9      268.95      276.08     86.58 o 
 -10   2   9       52.29       68.66     59.00 o 
  -9   2   9      566.03      625.66     84.45 o 
  -8   2   9       41.03      -23.06     29.46 o 
  -7   2   9       40.55       26.37     21.70 o 
  -6   2   9     1188.56     1226.36     42.54 o 
  -5   2   9      816.16      928.00     39.09 o 
  -4   2   9    12627.68    13081.46    126.90 o 
  -3   2   9      235.45      303.25     23.19 o 
  -2   2   9      408.59      450.56     36.48 o 
  -1   2   9     9501.91     9004.70     60.25 o 
   0   2   9     3058.86     2925.15     27.00 o 
   1   2   9    20106.20    19919.45    126.27 o 
   2   2   9       51.80       33.93      8.79 o 
   3   2   9     1883.90     2044.98     38.29 o 
   4   2   9       17.58       27.20     12.77 o 
   5   2   9       36.35       17.50     13.43 o 
   6   2   9       43.48       33.32     15.99 o 
   7   2   9     1697.78     1793.48     66.70 o 
   8   2   9        3.16       -0.13     23.57 o 
   9   2   9      230.43      169.51     33.84 o 
  10   2   9      539.68      586.96     97.92 o 
  11   2   9        1.47      -18.47     39.07 o 
  12   2   9       10.48      -20.73     60.67 o 
  13   2   9        0.64      101.21     72.41 o 
 -12   3   9        4.68       15.34    232.53 o 
 -11   3   9        7.83       -1.25     54.07 o 
 -10   3   9       36.31      -20.23     44.48 o 
  -9   3   9       13.38      -39.35     66.45 o 
  -8   3   9       46.32       27.01     33.40 o 
  -7   3   9        4.76       17.05     26.44 o 
  -6   3   9        0.10       17.18     12.88 o 
  -5   3   9        8.30        2.25     11.36 o 
  -4   3   9      881.86      889.92     37.08 o 
  -3   3   9      511.22      561.45     25.40 o 
  -2   3   9      535.53      584.77     23.63 o 
  -1   3   9      134.52      134.78     17.56 o 
   0   3   9       16.76        6.45      5.42 o 
   1   3   9        0.41       -3.79      6.93 o 
   2   3   9      386.78      366.54     20.53 o 
   3   3   9       49.84       43.45      9.34 o 
   4   3   9        3.85        2.43     10.29 o 
   5   3   9       58.56       51.05     12.92 o 
   6   3   9       68.00       56.78     15.02 o 
   7   3   9       17.30       -4.34     15.40 o 
   8   3   9        0.66       -0.20     16.44 o 
   9   3   9        5.03      -18.99     18.50 o 
  10   3   9       14.20        3.56     53.18 o 
  11   3   9       66.07       50.60     46.54 o 
  12   3   9       11.50       -6.83     49.40 o 
  13   3   9        4.67      -44.49     48.78 o 
 -11   4   9       63.93      165.00     77.02 o 
 -10   4   9     1059.34     1100.05    104.33 o 
  -9   4   9        1.44       33.10     40.85 o 
  -8   4   9      408.07      492.92     60.59 o 
  -7   4   9     1175.73     1175.19     62.63 o 
  -6   4   9      741.73      715.72     44.82 o 
  -5   4   9        2.07       12.24     12.36 o 
  -4   4   9       45.16       15.49     13.09 o 
  -3   4   9     5264.88     5519.34     76.87 o 
  -2   4   9     5919.84     6356.94     70.87 o 
  -1   4   9      757.31      911.92     21.68 o 
   0   4   9      168.07      159.26     11.32 o 
   1   4   9      747.49      669.52     21.75 o 
   2   4   9     3927.30     3827.94     54.05 o 
   3   4   9     1147.32     1234.22     34.51 o 
   4   4   9     5234.76     5213.09     92.00 o 
   5   4   9      105.02       97.83     23.40 o 
   6   4   9     1666.99     1787.24     79.66 o 
   7   4   9      285.50      247.47     38.50 o 
   8   4   9        9.72       -6.78     30.01 o 
   9   4   9       13.00       17.32     35.90 o 
  10   4   9      136.63       91.51     40.64 o 
  11   4   9       65.61       45.48     71.62 o 
  12   4   9       86.60       51.54     66.69 o 
 -11   5   9        7.34       44.22     62.31 o 
 -10   5   9        1.66      -42.28     74.48 o 
  -9   5   9       42.15       76.16     49.11 o 
  -8   5   9       23.28       -3.34     58.48 o 
  -7   5   9        4.58      -61.50     42.14 o 
  -6   5   9      250.26      214.73     34.89 o 
  -5   5   9       22.19       11.85     21.05 o 
  -4   5   9       75.98       80.41     18.96 o 
  -3   5   9       18.80       13.92     19.41 o 
  -2   5   9      757.66      719.19     21.63 o 
  -1   5   9       30.23       28.80      9.62 o 
   0   5   9      127.70      130.71     17.45 o 
   1   5   9      259.49      280.09     19.82 o 
   2   5   9      343.62      363.32     18.95 o 
   3   5   9       77.71       71.13     12.77 o 
   4   5   9      342.31      354.32     33.43 o 
   5   5   9       25.05        2.27     17.15 o 
   6   5   9      120.93      112.03     27.76 o 
   7   5   9       20.54       25.20     23.06 o 
   8   5   9       38.66       28.20     25.43 o 
   9   5   9        6.00       17.88     30.43 o 
  10   5   9        2.26       11.57     46.11 o 
  11   5   9       19.25       -5.11     58.37 o 
  12   5   9        0.11      -69.29     63.01 o 
 -10   6   9        0.07      -64.77     78.20 o 
  -9   6   9      135.78       48.09     53.02 o 
  -8   6   9       51.07       55.15     52.74 o 
  -7   6   9     3829.07     3869.75    244.60 o 
  -6   6   9       76.54        8.39     34.75 o 
  -5   6   9      991.23     1065.38     48.28 o 
  -4   6   9     2138.62     2155.03     54.62 o 
  -3   6   9     1813.15     1752.72     51.07 o 
  -2   6   9      374.15      404.62     27.83 o 
  -1   6   9     2273.57     2479.50     42.25 o 
   0   6   9       52.14       43.55     10.61 o 
   1   6   9     3919.55     4142.36     60.43 o 
   2   6   9     4456.57     4521.36     60.65 o 
   3   6   9      545.33      495.52     28.08 o 
   4   6   9      330.67      282.19     21.21 o 
   5   6   9      614.72      704.66     49.76 o 
   6   6   9       12.88      -21.62     23.54 o 
   7   6   9      296.10      274.13     42.32 o 
   8   6   9      121.76      147.29     35.91 o 
   9   6   9      458.07      425.70     68.78 o 
  10   6   9        0.59       14.85     34.87 o 
  11   6   9        1.58       35.73     42.08 o 
  12   6   9       89.96       73.83     55.75 o 
 -10   7   9        0.68       30.80     65.12 o 
  -9   7   9        0.55       26.08     66.23 o 
  -8   7   9        0.04       16.14     48.42 o 
  -7   7   9       18.55       18.54     39.52 o 
  -6   7   9      226.53      218.79     46.85 o 
  -5   7   9       53.81       49.66     27.44 o 
  -4   7   9       37.96       41.20     26.97 o 
  -3   7   9       38.05        2.01     18.50 o 
  -2   7   9       35.29       26.56     14.97 o 
  -1   7   9       34.96       31.84      9.29 o 
   0   7   9      164.77      166.65     11.61 o 
   1   7   9       63.89       69.53     11.09 o 
   2   7   9       39.89       25.33      8.64 o 
   3   7   9       21.41       20.46     13.04 o 
   4   7   9        5.54       -2.66     10.54 o 
   5   7   9        0.89        1.11     16.62 o 
   6   7   9        7.71      -15.86     18.65 o 
   7   7   9       15.73       31.20     30.02 o 
   8   7   9        6.83        0.16     29.11 o 
   9   7   9        0.49       26.73     26.17 o 
  10   7   9        7.74      127.96    162.33 o 
  12   7   9        0.06      262.57    151.31 o 
  -9   8   9      160.52      196.08     64.08 o 
  -8   8   9        0.81      109.89     57.37 o 
  -7   8   9       11.97       34.36     44.04 o 
  -6   8   9     1120.90     1113.51     81.14 o 
  -5   8   9     1266.43     1246.96     67.44 o 
  -4   8   9     1217.69     1095.30     76.98 o 
  -3   8   9      323.83      314.77     38.79 o 
  -2   8   9      786.37      663.94     36.49 o 
  -1   8   9     4763.16     4605.88    137.01 o 
   0   8   9      813.89      878.07     21.67 o 
   1   8   9       68.33       53.29     12.42 o 
   2   8   9     1010.56     1083.01     31.62 o 
   3   8   9       97.01       58.49     15.20 o 
   4   8   9       70.88       62.23     15.14 o 
   5   8   9      635.99      722.04     54.65 o 
   6   8   9      344.43      380.86     49.60 o 
   7   8   9       81.19       95.19     39.34 o 
   8   8   9       40.78       29.50     29.83 o 
   9   8   9      135.99      165.81    102.53 o 
  10   8   9        0.72      189.14    122.38 o 
  11   8   9      108.21      231.42    137.96 o 
  -8   9   9        0.59       49.82     50.04 o 
  -7   9   9       18.89       52.50     39.79 o 
  -6   9   9        5.45      -47.50     94.01 o 
  -5   9   9       14.89        4.26     35.18 o 
  -4   9   9        5.97       11.37     29.18 o 
  -3   9   9       97.70      112.85     30.21 o 
  -2   9   9      172.05      188.60     32.34 o 
  -1   9   9       83.09       89.31     28.00 o 
   0   9   9       30.78       13.26     23.52 o 
   1   9   9       64.38       25.79     26.79 o 
   2   9   9      149.35      133.86     18.30 o 
   3   9   9        2.52       -8.57     21.82 o 
   4   9   9       46.01       35.73     19.69 o 
   5   9   9       24.32       31.46     21.61 o 
   6   9   9       23.89       -3.28     18.79 o 
   7   9   9        3.90        8.09     24.54 o 
   8   9   9        5.87       18.63     30.57 o 
   9   9   9        7.79      -42.84     31.06 o 
  10   9   9        3.82       -9.39     33.45 o 
  11   9   9        2.66       -4.84     32.88 o 
  -7  10   9      146.36      287.88     52.31 o 
  -6  10   9       99.70      105.24     83.22 o 
  -5  10   9        8.97       81.64     42.52 o 
  -4  10   9      128.15      141.25     57.96 o 
  -3  10   9      674.09      902.88    191.58 o 
  -2  10   9      330.19      286.24     61.41 o 
  -1  10   9      135.90      361.23     91.44 o 
   0  10   9      258.62      166.77     35.46 o 
   1  10   9      492.50      511.26     61.32 o 
   2  10   9     2076.11     2239.52     77.67 o 
   3  10   9       46.33       34.79     19.20 o 
   4  10   9      240.12      195.03     33.11 o 
   5  10   9       48.22       60.32     24.00 o 
   6  10   9        2.03       60.92     36.13 o 
   7  10   9      124.84      167.22     45.52 o 
   8  10   9        9.64       39.07     39.33 o 
   9  10   9        0.52       95.68    100.13 o 
  10  10   9        2.70       -0.45     33.03 o 
  -6  11   9        2.71      -21.82     55.61 o 
  -5  11   9       14.99       53.40     75.70 o 
  -4  11   9        1.59      238.81    173.77 o 
  -3  11   9      128.66      309.10    201.70 o 
  -2  11   9       28.85      182.23    113.91 o 
  -1  11   9       67.26      123.43     87.31 o 
   0  11   9      141.50      119.89     44.03 o 
   1  11   9       10.12        2.79     22.16 o 
   2  11   9       13.95       20.94     23.75 o 
   3  11   9       18.33       42.15     24.23 o 
   4  11   9       62.55       74.52     30.85 o 
   5  11   9       13.37       12.60     31.46 o 
   6  11   9        1.54       35.59     39.61 o 
   7  11   9       37.72      196.65    147.05 o 
   8  11   9        1.40        2.91     37.90 o 
   9  11   9        0.19       21.17     38.51 o 
  -4  12   9      294.42      339.99    151.32 o 
  -3  12   9      152.67      187.31     81.04 o 
  -1  12   9       49.65      271.37    236.98 o 
   0  12   9      107.25      121.94    149.37 o 
   1  12   9       14.48       -5.28     31.96 o 
   2  12   9       66.43       81.98     31.31 o 
   3  12   9       73.17       73.94     66.69 o 
   4  12   9      628.49      581.88     65.85 o 
   5  12   9      119.04      103.73     39.87 o 
   6  12   9        8.62       18.43     28.82 o 
   7  12   9      105.57      156.42     48.35 o 
  -2  13   9       22.60      196.16    168.44 o 
  -1  13   9       33.60       23.10     42.15 o 
   0  13   9       11.32        6.31     70.89 o 
   1  13   9        0.02      -10.80     54.93 o 
   2  13   9       67.00       33.62     38.54 o 
   3  13   9        4.72      -30.12     29.87 o 
   4  13   9        3.11      -21.51     29.98 o 
   5  13   9        1.62      -42.70     28.47 o 
  -3 -12  10        9.95      -36.52     30.16 o 
  -2 -12  10        1.27      -15.97     28.67 o 
  -1 -12  10       31.55      110.53     67.60 o 
   0 -12  10       49.15      -33.67     58.80 o 
  -6 -11  10        3.27        0.66     31.42 o 
  -5 -11  10       83.09      145.80     44.29 o 
  -4 -11  10       19.38       13.64     31.82 o 
  -3 -11  10       12.56       22.53     31.70 o 
  -2 -11  10        9.41       -9.31     36.74 o 
  -1 -11  10       32.95       29.16     36.18 o 
   0 -11  10        1.66      -27.26     33.98 o 
   1 -11  10       15.98       47.98     37.43 o 
   2 -11  10       81.12       -4.86     44.08 o 
   3 -11  10       16.94      -54.62     48.53 o 
  -8 -10  10        4.64      -17.37     38.06 o 
  -7 -10  10        4.47      -23.88     30.64 o 
  -6 -10  10        8.01      -31.09     22.82 o 
  -5 -10  10      100.78      125.47     35.48 o 
  -4 -10  10        8.49       11.89     29.84 o 
  -3 -10  10      233.79      238.14     40.73 o 
  -2 -10  10        0.19       28.59     32.00 o 
  -1 -10  10        0.92       10.02     29.79 o 
   0 -10  10      138.41      150.56     41.83 o 
   1 -10  10       62.75       -6.50     36.56 o 
   2 -10  10       24.25       35.07     35.43 o 
   3 -10  10      159.35      139.69     46.78 o 
   4 -10  10       76.82       42.89     38.56 o 
   5 -10  10      161.61      151.37     58.31 o 
  -9  -9  10       20.11       17.95     67.17 o 
  -8  -9  10       46.72       59.06     40.72 o 
  -7  -9  10       21.79      -12.07     32.67 o 
  -6  -9  10        0.92      -27.61     23.01 o 
  -5  -9  10       43.79       19.89     27.46 o 
  -4  -9  10       43.34       54.68     24.56 o 
  -3  -9  10       11.25       -1.33     35.97 o 
  -2  -9  10       21.61       56.82     33.66 o 
  -1  -9  10      492.18      479.36     53.28 o 
   0  -9  10       18.19       26.87     26.98 o 
   1  -9  10      108.24       42.65     33.28 o 
   2  -9  10      183.96      136.36     38.24 o 
   3  -9  10       25.56        6.55     35.59 o 
   4  -9  10        6.52      -15.81     31.18 o 
   5  -9  10        3.66       25.84     36.36 o 
   6  -9  10       36.99       65.42     55.05 o 
   7  -9  10       24.06       53.09     59.00 o 
 -10  -8  10        9.01       31.43     36.05 o 
  -9  -8  10      134.16      142.57     48.81 o 
  -8  -8  10       95.25       29.03     35.61 o 
  -7  -8  10        0.35      -30.55     27.46 o 
  -6  -8  10      204.47      198.14     37.41 o 
  -5  -8  10        3.21      -25.18     23.85 o 
  -4  -8  10      252.54      231.58     39.15 o 
  -3  -8  10       37.89       77.52     34.61 o 
  -2  -8  10        1.98        4.86     31.45 o 
  -1  -8  10      521.62      466.53     38.48 o 
   0  -8  10      423.02      513.73     44.15 o 
   1  -8  10      559.64      548.09     55.35 o 
   2  -8  10      613.00      520.50     50.04 o 
   3  -8  10     1174.73     1039.81     75.72 o 
   4  -8  10       11.03       23.18     32.54 o 
   5  -8  10       22.91      -10.29     35.96 o 
   6  -8  10       29.34       54.02     43.01 o 
   7  -8  10        0.62       -0.31     55.94 o 
   8  -8  10       38.35       81.11     59.11 o 
 -11  -7  10        5.97       32.30     33.60 o 
 -10  -7  10        2.34       -9.69     34.38 o 
  -9  -7  10        0.26      -16.17     23.07 o 
  -8  -7  10       33.92        8.70     24.74 o 
  -7  -7  10        1.79       11.44     22.38 o 
  -6  -7  10       23.38       -4.93     22.89 o 
  -5  -7  10      139.11      151.25     26.23 o 
  -4  -7  10       47.78       43.33     21.75 o 
  -3  -7  10       37.72        7.93     19.64 o 
  -2  -7  10      102.02       95.12     21.33 o 
  -1  -7  10      104.66      107.10     22.22 o 
   0  -7  10       46.74       43.49     20.33 o 
   1  -7  10      178.47      154.58     24.93 o 
   2  -7  10      599.28      684.33     52.11 o 
   3  -7  10       93.97      107.36     35.80 o 
   4  -7  10       54.10       43.60     31.11 o 
   5  -7  10        2.58      -21.32     30.85 o 
   6  -7  10       30.27       55.34     43.20 o 
   7  -7  10        5.62       61.26     39.84 o 
   8  -7  10       32.94      -20.79     38.13 o 
   9  -7  10        8.38        7.86     34.80 o 
 -11  -6  10        5.79       -2.05     31.95 o 
 -10  -6  10      173.37      130.89     45.88 o 
  -9  -6  10       14.24       11.51     31.17 o 
  -8  -6  10      555.07      625.55     52.68 o 
  -7  -6  10       65.24       53.34     24.64 o 
  -6  -6  10       50.24       32.71     25.78 o 
  -5  -6  10       65.88       58.87     23.32 o 
  -4  -6  10       63.77       61.78     22.21 o 
  -3  -6  10      160.28      153.11     26.57 o 
  -2  -6  10      603.40      716.75     36.52 o 
  -1  -6  10      458.28      554.96     32.45 o 
   0  -6  10     1434.80     1442.20     42.93 o 
   1  -6  10       26.55       33.93     16.11 o 
   2  -6  10     2362.52     2374.61     58.96 o 
   3  -6  10        8.69      -31.44     20.96 o 
   4  -6  10      745.66      637.43     45.47 o 
   5  -6  10       53.89       24.59     34.55 o 
   6  -6  10     1864.74     1773.52    131.39 o 
   7  -6  10       14.30       48.80     35.32 o 
   8  -6  10       75.23       51.17     50.96 o 
   9  -6  10       19.02       22.51     40.75 o 
  10  -6  10        0.36       51.69     53.32 o 
 -12  -5  10        0.47       24.59     46.72 o 
 -11  -5  10       10.57       -1.86     43.05 o 
 -10  -5  10        0.49       36.20     36.33 o 
  -9  -5  10       34.32       20.55     26.37 o 
  -8  -5  10        3.87       16.88     43.74 o 
  -7  -5  10       44.08       25.80     30.17 o 
  -6  -5  10       17.86        7.78     16.94 o 
  -5  -5  10       41.23       42.58     17.23 o 
  -4  -5  10      146.90      165.01     19.66 o 
  -3  -5  10       17.91       -8.69     20.21 o 
  -2  -5  10      180.36      137.33     19.65 o 
  -1  -5  10      254.80      253.55     20.13 o 
   0  -5  10      101.28       92.57     18.46 o 
   1  -5  10      185.34      190.01     23.70 o 
   2  -5  10        2.85      -26.45     17.63 o 
   3  -5  10       34.27       40.52     19.51 o 
   4  -5  10       38.22       59.89     25.11 o 
   5  -5  10        3.51       -2.45     21.21 o 
   6  -5  10      191.85      269.95     45.84 o 
   7  -5  10        4.91        1.06     27.69 o 
   8  -5  10        5.47       58.42     45.68 o 
   9  -5  10        2.75       27.84     49.93 o 
  10  -5  10        2.75       22.16     53.32 o 
 -12  -4  10        0.09       34.27     45.45 o 
 -11  -4  10        2.36       28.56     39.52 o 
 -10  -4  10      197.54      232.81     52.78 o 
  -9  -4  10      124.69       76.90     38.65 o 
  -8  -4  10       17.50        1.57     27.01 o 
  -7  -4  10      633.39      667.82     51.81 o 
  -6  -4  10        9.97      -14.93     20.41 o 
  -5  -4  10     1732.18     1773.32     47.93 o 
  -4  -4  10     1087.53     1183.35     48.28 o 
  -3  -4  10     1157.63     1181.26     49.52 o 
  -2  -4  10     1148.82     1163.19     32.27 o 
  -1  -4  10       14.00        6.30     11.71 o 
   0  -4  10     6214.19     6134.58     76.77 o 
   1  -4  10      183.93      168.71     22.24 o 
   2  -4  10      316.42      469.09     29.57 o 
   3  -4  10      611.12      561.56     38.51 o 
   4  -4  10      162.19      201.81     28.67 o 
   5  -4  10      340.14      390.88     37.37 o 
   6  -4  10      313.93      293.81     47.53 o 
   7  -4  10      539.00      596.20     79.34 o 
   8  -4  10       19.47      -35.89     33.84 o 
   9  -4  10      172.60      100.75     57.17 o 
  10  -4  10      342.26      303.11     64.98 o 
  11  -4  10        0.40      -40.40     52.53 o 
 -12  -3  10       13.17       -9.97     38.97 o 
 -11  -3  10       28.07       30.69     38.53 o 
 -10  -3  10        5.35       37.71     32.91 o 
  -9  -3  10        0.21      -27.93     40.60 o 
  -8  -3  10        4.08      -34.33     22.89 o 
  -7  -3  10        0.33      -24.72     19.65 o 
  -6  -3  10      178.25      160.73     30.94 o 
  -5  -3  10      259.85      199.63     22.31 o 
  -4  -3  10       95.47       71.01     11.73 o 
  -3  -3  10      113.83      124.95     15.59 o 
  -2  -3  10      671.28      821.18     30.50 o 
  -1  -3  10      145.62      145.70     14.16 o 
   0  -3  10      396.87      388.19     28.49 o 
   1  -3  10       81.12       84.73     18.31 o 
   2  -3  10      122.64      135.37     21.10 o 
   3  -3  10      153.06      128.73     23.86 o 
   4  -3  10       62.82       49.32     17.54 o 
   5  -3  10        2.34      -13.56     17.89 o 
   6  -3  10       24.64       33.30     23.38 o 
   7  -3  10       49.99       23.26     39.05 o 
   8  -3  10        1.66      -25.47     42.13 o 
   9  -3  10       21.27      -37.01     38.32 o 
  10  -3  10        0.54       -5.74     40.47 o 
  11  -3  10        7.84      -33.57     52.49 o 
 -12  -2  10      202.57      221.13     84.77 o 
 -11  -2  10        4.11      -15.40     34.31 o 
 -10  -2  10       35.67        2.72     30.86 o 
  -9  -2  10      117.24      136.05     35.30 o 
  -8  -2  10        1.12      -27.41     23.28 o 
  -7  -2  10      818.69      957.92     57.52 o 
  -6  -2  10      167.48      144.80     21.53 o 
  -5  -2  10     1783.20     1849.43     46.02 o 
  -4  -2  10       36.13       16.97     16.92 o 
  -3  -2  10      886.94      867.63     32.32 o 
  -2  -2  10        0.22        4.42     10.47 o 
  -1  -2  10     2815.84     2667.59     37.73 o 
   0  -2  10     2495.37     2500.82     35.84 o 
   1  -2  10      197.79      205.47     19.13 o 
   2  -2  10     1272.63     1283.35     41.30 o 
   3  -2  10     6932.48     7139.17    104.98 o 
   4  -2  10     4051.62     4381.48    114.85 o 
   5  -2  10       11.28       21.77     18.43 o 
   6  -2  10      246.80      198.50     27.35 o 
   7  -2  10       49.91       12.59     27.06 o 
   8  -2  10       91.10       55.19     35.47 o 
   9  -2  10      293.98      221.21     46.18 o 
  10  -2  10       29.78      -51.30     34.20 o 
  11  -2  10        6.06       -4.34     88.29 o 
  12  -2  10       79.94       78.46     83.02 o 
 -12  -1  10       11.10      -52.63     36.71 o 
 -11  -1  10       13.87      -52.20     34.80 o 
 -10  -1  10        2.01      -23.72     34.83 o 
  -9  -1  10       61.62       34.87     30.70 o 
  -8  -1  10       34.29        4.00     24.80 o 
  -7  -1  10      264.59      230.94     32.32 o 
  -6  -1  10       19.02       32.52     16.30 o 
  -5  -1  10      455.31      444.48     27.52 o 
  -4  -1  10        2.43       -0.59     12.69 o 
  -3  -1  10      117.51      109.94     17.74 o 
  -2  -1  10      108.00      110.69     13.58 o 
  -1  -1  10        9.30       30.42      9.69 o 
   0  -1  10       80.19       93.08     10.91 o 
   1  -1  10      628.93      652.54     27.18 o 
   2  -1  10       11.80       21.99     14.61 o 
   3  -1  10      829.66      882.60     40.37 o 
   4  -1  10       48.75       55.51     20.77 o 
   5  -1  10      855.10      775.81     88.26 o 
   6  -1  10       72.20       46.59     24.34 o 
   7  -1  10        8.58      -11.16     24.21 o 
   8  -1  10       11.86      -38.71     25.81 o 
   9  -1  10       41.76       19.03     34.75 o 
  10  -1  10        0.44      -12.52     52.82 o 
  11  -1  10       16.76      -53.45     40.51 o 
  12  -1  10        0.75      -67.11     44.74 o 
 -12   0  10        0.80       42.11     74.63 o 
 -11   0  10       16.43      -58.21     38.81 o 
 -10   0  10       94.89       47.62     36.21 o 
  -9   0  10      143.79       88.77     38.32 o 
  -8   0  10       37.34       44.02     27.01 o 
  -7   0  10      549.54      488.14     72.92 o 
  -6   0  10     1647.34     1687.22     80.64 o 
  -5   0  10     1580.70     1513.57     41.83 o 
  -4   0  10     1104.76     1138.40     39.47 o 
  -3   0  10     1771.29     1814.50     51.01 o 
  -2   0  10     2210.23     2140.56     52.29 o 
  -1   0  10      421.81      413.17     21.26 o 
   0   0  10       52.72       38.75      6.37 o 
   1   0  10      528.48      528.21     27.23 o 
   2   0  10     2247.74     2154.08     43.77 o 
   3   0  10     2185.75     2130.54     53.08 o 
   4   0  10      924.15      989.19     42.92 o 
   5   0  10     1605.00     1713.70     58.11 o 
   6   0  10     1858.67     1876.00     70.03 o 
   7   0  10      623.13      636.95     53.33 o 
   8   0  10       21.69        2.24     28.79 o 
   9   0  10      110.57       77.29     33.03 o 
  10   0  10       85.52       39.12     37.10 o 
  11   0  10       15.36        1.70     42.55 o 
  12   0  10        1.46       44.43    104.88 o 
 -12   1  10        2.02       28.54     68.32 o 
 -11   1  10        0.50      -17.30     50.79 o 
 -10   1  10       50.85      -52.25     34.83 o 
  -9   1  10        7.24      -35.80     36.03 o 
  -8   1  10       36.86        0.17     26.67 o 
  -7   1  10        7.48       -4.90     19.90 o 
  -6   1  10      110.26      113.13     19.89 o 
  -5   1  10      500.15      538.82     34.70 o 
  -4   1  10      109.64      124.03     16.16 o 
  -3   1  10      631.97      640.62     31.57 o 
  -2   1  10      288.43      310.75     18.15 o 
  -1   1  10      200.85      225.40     16.60 o 
   0   1  10       97.79       91.02      9.90 o 
   1   1  10        7.52        0.91      8.49 o 
   2   1  10       58.63       56.44     12.77 o 
   3   1  10        5.01       -2.48     10.52 o 
   4   1  10       81.30       88.97     15.15 o 
   5   1  10       93.30       75.64     18.51 o 
   6   1  10       51.80       52.36     20.38 o 
   7   1  10       38.23       49.15     22.03 o 
   8   1  10       96.86      116.84     31.73 o 
   9   1  10       18.67       -3.50     38.18 o 
  10   1  10       24.75        5.97     28.99 o 
  11   1  10        5.33      -44.32     42.29 o 
  12   1  10        2.84        5.85     61.19 o 
 -12   2  10        8.35      130.38     86.37 o 
 -11   2  10      155.24      211.98     76.43 o 
 -10   2  10      143.03      204.17     63.34 o 
  -9   2  10       22.10      -68.29     62.60 o 
  -8   2  10       93.30       92.04     36.57 o 
  -7   2  10       44.46       30.91     24.18 o 
  -6   2  10        6.08       13.91     12.46 o 
  -5   2  10     1346.90     1358.70     42.60 o 
  -4   2  10     3819.13     4171.96     65.52 o 
  -3   2  10     4192.41     4334.57     90.53 o 
  -2   2  10     1633.55     1432.54     35.28 o 
  -1   2  10      545.81      525.67     18.76 o 
   0   2  10    14816.61    14479.34     88.55 o 
   1   2  10      745.16      704.16     22.49 o 
   2   2  10      698.44      704.96     25.38 o 
   3   2  10      110.39      108.77     14.41 o 
   4   2  10     2299.88     2561.82     50.01 o 
   5   2  10       60.94       38.18     15.83 o 
   6   2  10      273.66      244.63     24.85 o 
   7   2  10      179.66      156.87     24.88 o 
   8   2  10     1087.17     1119.95     59.64 o 
   9   2  10      151.10      141.35     31.43 o 
  10   2  10        5.35       28.79     43.55 o 
  11   2  10        2.27      -17.51     41.20 o 
  12   2  10       85.79      161.12     84.96 o 
 -12   3  10        1.34       -7.05    135.74 o 
 -11   3  10        6.30       -9.82     89.90 o 
 -10   3  10        8.91        2.29     52.10 o 
  -9   3  10       10.33       -8.07     32.10 o 
  -8   3  10      108.29       86.11     32.33 o 
  -7   3  10       54.17       48.30     24.19 o 
  -6   3  10        3.44        6.72     14.43 o 
  -5   3  10        1.31       -1.65     11.49 o 
  -4   3  10       38.86       38.36     10.02 o 
  -3   3  10      636.69      651.48     23.20 o 
  -2   3  10      443.49      461.15     26.87 o 
  -1   3  10      806.62      761.66     23.33 o 
   0   3  10       42.81       49.82      9.23 o 
   1   3  10      193.61      197.77     13.73 o 
   2   3  10       93.62       72.13     11.79 o 
   3   3  10      194.27      189.47     15.27 o 
   4   3  10       20.95       12.11      9.81 o 
   5   3  10      120.45      125.78     16.96 o 
   6   3  10       32.40        5.29     13.75 o 
   7   3  10       28.87       -5.00     14.66 o 
   8   3  10       27.27       -3.01     18.41 o 
   9   3  10        5.48       15.16     31.73 o 
  10   3  10        3.41      -18.70     32.75 o 
  11   3  10       17.10      -22.20     66.07 o 
  12   3  10        3.03      -18.92     82.08 o 
 -11   4  10       35.52        6.13     56.64 o 
 -10   4  10       13.43      -32.75     63.31 o 
  -9   4  10       13.43       16.71     46.31 o 
  -8   4  10     1705.60     1965.65    154.27 o 
  -7   4  10       67.38       83.31     31.62 o 
  -6   4  10       46.32       27.02     17.10 o 
  -5   4  10      569.46      588.27     34.77 o 
  -4   4  10      289.07      268.45     27.83 o 
  -3   4  10      566.25      519.87     27.06 o 
  -2   4  10     2940.01     3002.02     44.81 o 
  -1   4  10     9134.66     9682.56     79.27 o 
   0   4  10     6952.21     7384.78     61.27 o 
   1   4  10     1340.80     1220.03     28.49 o 
   2   4  10     6417.23     6307.06     73.74 o 
   3   4  10      394.86      379.68     25.05 o 
   4   4  10      352.00      366.95     28.93 o 
   5   4  10      289.56      229.45     28.38 o 
   6   4  10      683.57      565.76     58.36 o 
   7   4  10      116.54      102.51     28.12 o 
   8   4  10       84.88       58.29     32.15 o 
   9   4  10      152.08      135.64     40.77 o 
  10   4  10      119.41       95.10     53.36 o 
  11   4  10       16.51       -4.26     41.98 o 
  12   4  10        0.77      -31.09     69.74 o 
 -11   5  10       34.96       84.99     73.32 o 
 -10   5  10       18.04       10.92     48.54 o 
  -9   5  10       27.56       68.36     58.24 o 
  -8   5  10       33.38       -3.21     50.50 o 
  -7   5  10       59.63        3.15     36.38 o 
  -6   5  10       67.37      100.81     31.31 o 
  -5   5  10      284.26      308.56     28.97 o 
  -4   5  10       57.05       34.95     16.65 o 
  -3   5  10      570.38      615.36     31.48 o 
  -2   5  10      118.24      129.37     15.27 o 
  -1   5  10       69.09       57.81     11.82 o 
   0   5  10       47.70       50.39     10.99 o 
   1   5  10      112.61      134.33     16.18 o 
   2   5  10       61.76       64.13     11.58 o 
   3   5  10      197.83      204.53     20.40 o 
   4   5  10        4.95      -10.30      8.75 o 
   5   5  10       99.17       87.28     22.60 o 
   6   5  10        7.89      -19.21     25.29 o 
   7   5  10       20.29      -10.51     21.18 o 
   8   5  10       10.48      -18.19     31.67 o 
   9   5  10        0.26        2.73     58.45 o 
  10   5  10        5.33       72.97     41.75 o 
  11   5  10       29.21       69.10     43.85 o 
  12   5  10        3.87       29.03     81.27 o 
 -10   6  10       39.48       73.07     54.70 o 
  -9   6  10       33.46       35.56     47.77 o 
  -8   6  10        0.39      -31.21     46.24 o 
  -7   6  10       13.34       17.24    116.75 o 
  -6   6  10       41.32        4.61     33.77 o 
  -5   6  10     5866.46     5691.35    109.99 o 
  -4   6  10       30.84       34.90     23.44 o 
  -3   6  10      652.10      682.08     30.28 o 
  -2   6  10     3258.77     3190.93     54.06 o 
  -1   6  10       57.98       55.07     13.34 o 
   0   6  10     1870.71     1924.43     49.04 o 
   1   6  10      204.20      154.23     16.59 o 
   2   6  10     4987.96     5451.73     94.44 o 
   3   6  10      172.56      179.23     21.38 o 
   4   6  10       14.32       17.54      8.38 o 
   5   6  10      951.03     1014.33     50.96 o 
   6   6  10       12.76       -6.12     22.14 o 
   7   6  10       50.38       47.88     27.38 o 
   8   6  10      281.72      244.73     49.85 o 
   9   6  10       24.34       41.76     38.50 o 
  10   6  10      101.61      130.67     87.83 o 
  11   6  10       98.90      151.54     57.43 o 
  12   6  10        6.25       24.49     51.34 o 
 -10   7  10        2.13      -20.26     54.37 o 
  -9   7  10        2.94       48.94     54.02 o 
  -8   7  10       11.70        2.78     54.15 o 
  -7   7  10        3.47      -40.05     40.81 o 
  -6   7  10        3.69      -31.51     66.05 o 
  -5   7  10       85.35       99.65     43.20 o 
  -4   7  10      101.81      102.18     28.71 o 
  -3   7  10       53.01       36.18     18.30 o 
  -2   7  10        6.98        6.94     11.72 o 
  -1   7  10        0.17      -10.77     10.25 o 
   0   7  10       16.19       17.88     10.29 o 
   1   7  10       25.49       24.98      7.94 o 
   2   7  10       34.08       14.53      8.42 o 
   3   7  10       94.20      112.28     17.24 o 
   4   7  10       27.86       38.63     11.52 o 
   5   7  10        1.79      -24.27     16.18 o 
   6   7  10        5.14      -22.83     15.22 o 
   7   7  10       24.47      -18.69     25.96 o 
   8   7  10        0.67      -11.85     23.88 o 
   9   7  10        2.30       25.31     32.18 o 
  10   7  10        3.01       -6.31     38.07 o 
  11   7  10        3.18      -52.12     55.63 o 
  -9   8  10        1.44        5.44     50.58 o 
  -8   8  10       86.55      111.79     47.79 o 
  -7   8  10       59.19      147.45     51.90 o 
  -6   8  10        0.45      -32.36     32.57 o 
  -5   8  10      623.84      687.78     58.66 o 
  -4   8  10     1473.51     1381.91     84.55 o 
  -3   8  10      176.02      140.18     36.05 o 
  -2   8  10     2200.48     2137.63     51.05 o 
  -1   8  10        0.30       -1.69     12.01 o 
   0   8  10      108.18       96.15     13.92 o 
   1   8  10     1553.48     1633.09     33.41 o 
   2   8  10     1052.43     1081.35     28.62 o 
   3   8  10       59.66       55.32     15.03 o 
   4   8  10      389.80      348.63     25.47 o 
   5   8  10      290.85      286.62     36.00 o 
   6   8  10      748.06      827.15     66.41 o 
   7   8  10      217.98      152.17     52.16 o 
   8   8  10        1.14       -2.52     28.82 o 
   9   8  10       41.11       65.46     73.12 o 
  11   8  10       40.92       53.17     57.59 o 
  -8   9  10        5.37       70.67     46.39 o 
  -7   9  10        1.31       25.78     44.30 o 
  -6   9  10        9.81       16.90     38.40 o 
  -5   9  10        3.20      -38.98     32.02 o 
  -4   9  10        5.40        1.88     26.26 o 
  -3   9  10      164.45      186.94     30.95 o 
  -2   9  10        9.88       11.66     18.41 o 
  -1   9  10       46.05       48.65     28.76 o 
   0   9  10       11.84       17.22     22.93 o 
   1   9  10      143.76      142.03     13.73 o 
   2   9  10       12.86        7.05     14.34 o 
   3   9  10        9.92      -15.02     16.62 o 
   4   9  10       38.30       48.85     19.46 o 
   5   9  10       14.48        8.71     23.04 o 
   6   9  10        9.94       -0.74     20.79 o 
   7   9  10       31.78       49.29     31.19 o 
   8   9  10        3.27       14.68     33.29 o 
   9   9  10        0.17        4.61     52.24 o 
  10   9  10        2.95       -4.92     32.07 o 
  -7  10  10        5.01       97.98     44.41 o 
  -6  10  10       23.70      155.40     47.01 o 
  -5  10  10      414.28      498.77    119.25 o 
  -4  10  10       46.83      103.36     29.11 o 
  -3  10  10      711.68      889.07    185.66 o 
  -2  10  10        3.41       67.14     38.76 o 
  -1  10  10     3107.32     3206.51    212.10 o 
   0  10  10      430.53      515.00     62.44 o 
   1  10  10       43.02       36.56     22.72 o 
   2  10  10      306.40      268.94     33.72 o 
   3  10  10       55.69       53.53     20.30 o 
   4  10  10      297.80      359.43     48.44 o 
   5  10  10      399.96      405.52     48.04 o 
   6  10  10        3.39       44.33     27.88 o 
   7  10  10       87.66       87.71     43.30 o 
   8  10  10      190.24      143.28     56.97 o 
   9  10  10      140.36      270.28     76.01 o 
  10  10  10        6.80        7.47     32.63 o 
  -6  11  10        2.17        1.65     72.09 o 
  -5  11  10       39.04       48.56     90.12 o 
  -4  11  10        5.49       73.22    177.23 o 
  -3  11  10       19.83      220.29    140.19 o 
  -2  11  10       13.01       58.18     75.72 o 
   0  11  10       42.86        8.90     95.68 o 
   1  11  10       69.46       47.62     24.58 o 
   2  11  10       42.61       62.39     25.42 o 
   3  11  10       18.79       20.15     33.17 o 
   4  11  10       13.09      -10.29     23.85 o 
   5  11  10       38.25       39.31     26.62 o 
   6  11  10        0.87       17.24     27.60 o 
   7  11  10       22.54       22.72     31.24 o 
   8  11  10       19.43      113.48     89.01 o 
   9  11  10        9.04       11.15     39.14 o 
  -4  12  10       31.14      101.15     84.58 o 
  -2  12  10      318.40      465.80    118.84 o 
  -1  12  10      283.68      341.85    102.48 o 
   0  12  10      291.53      282.83     44.08 o 
   1  12  10      310.77      216.54     38.34 o 
   2  12  10      143.08      168.97     34.31 o 
   3  12  10       17.70       16.26     26.47 o 
   4  12  10       84.15       36.29     35.43 o 
   5  12  10      266.93      269.20     57.49 o 
   6  12  10       12.78       24.51     27.84 o 
   7  12  10       97.60       96.45     46.34 o 
  -2  13  10        2.46        0.98     83.16 o 
  -1  13  10        4.49       14.33     31.23 o 
   0  13  10       38.53        9.85     65.78 o 
   1  13  10        3.66        1.63     28.28 o 
   2  13  10        2.97      -11.37     31.66 o 
   3  13  10        2.79      -33.21     23.70 o 
   4  13  10       29.51        1.05     40.79 o 
   5  13  10        1.29      -36.99     30.14 o 
  -6 -11  11        0.64       15.57     31.41 o 
  -5 -11  11        7.51        0.40     28.69 o 
  -4 -11  11       94.86       41.94     31.15 o 
  -3 -11  11        1.62      -13.06     26.99 o 
  -2 -11  11        5.73        3.59     34.92 o 
  -1 -11  11       16.49        0.52     40.03 o 
   0 -11  11        5.61       12.82     33.02 o 
   1 -11  11      114.96      118.87     42.71 o 
   2 -11  11        1.02        0.55     45.50 o 
   3 -11  11        5.45      -37.53     63.91 o 
  -8 -10  11       13.24       28.22     32.20 o 
  -7 -10  11        0.09       11.77     34.76 o 
  -6 -10  11        1.45       10.12     31.50 o 
  -5 -10  11      102.33       89.88     31.44 o 
  -4 -10  11      292.07      357.60     43.12 o 
  -3 -10  11        2.28      -20.23     22.96 o 
  -2 -10  11       82.17       98.46     37.60 o 
  -1 -10  11       46.30       90.22     33.07 o 
   0 -10  11      556.62      615.45     62.96 o 
   1 -10  11       80.17       96.88     45.37 o 
   2 -10  11       40.99       -0.68     33.40 o 
   3 -10  11       34.39       44.66     39.55 o 
   4 -10  11      611.59      643.10     62.48 o 
   5 -10  11       12.50      -15.50     53.63 o 
  -9  -9  11       38.87       -1.55     37.81 o 
  -8  -9  11        4.39       19.30     33.12 o 
  -7  -9  11        9.11        3.19     31.33 o 
  -6  -9  11       62.25       59.90     30.10 o 
  -5  -9  11       37.14       34.97     24.54 o 
  -4  -9  11        9.79       24.17     25.66 o 
  -3  -9  11        7.36      -23.11     31.29 o 
  -2  -9  11      150.18      186.18     38.89 o 
  -1  -9  11       29.95        9.83     24.54 o 
   0  -9  11        6.25       15.93     33.83 o 
   1  -9  11        5.92       -8.60     32.08 o 
   2  -9  11       14.66      -28.45     30.54 o 
   3  -9  11       19.57       -3.04     40.64 o 
   4  -9  11      153.14      154.91     42.01 o 
   5  -9  11       23.72      -16.14     44.67 o 
   6  -9  11        0.31      -10.48     61.80 o 
 -10  -8  11       21.67        3.69     37.16 o 
  -9  -8  11       18.12       30.30     33.10 o 
  -8  -8  11        1.82        1.22     25.70 o 
  -7  -8  11      508.95      512.81     54.79 o 
  -6  -8  11       26.31       17.45     27.77 o 
  -5  -8  11       23.74       19.85     22.05 o 
  -4  -8  11       47.85       20.38     23.96 o 
  -3  -8  11        1.88       -0.64     27.45 o 
  -2  -8  11      864.94      948.88     57.73 o 
  -1  -8  11     1159.13     1212.41     60.88 o 
   0  -8  11        6.82      -10.47     23.94 o 
   1  -8  11      272.55      241.62     40.40 o 
   2  -8  11     1520.93     1529.10     75.82 o 
   3  -8  11      213.60      206.88     55.18 o 
   4  -8  11      155.69      115.05     38.49 o 
   5  -8  11       72.43       35.73     43.68 o 
   6  -8  11      135.85      163.02     53.57 o 
   7  -8  11       51.92       24.14     52.70 o 
   8  -8  11        7.92       16.36     45.30 o 
 -10  -7  11       20.37       11.81     38.17 o 
  -9  -7  11       29.68       18.83     29.48 o 
  -8  -7  11       55.01       17.02     50.52 o 
  -7  -7  11       64.24       40.52     26.30 o 
  -6  -7  11        8.64      -15.90     17.70 o 
  -5  -7  11       23.07       18.42     17.65 o 
  -4  -7  11       98.72       81.37     24.13 o 
  -3  -7  11       83.36      128.75     29.50 o 
  -2  -7  11      134.07      142.29     26.10 o 
  -1  -7  11       37.71       33.22     22.56 o 
   0  -7  11        8.91       -5.29     17.87 o 
   1  -7  11        6.56        5.94     25.97 o 
   2  -7  11        4.17       23.34     30.87 o 
   3  -7  11        3.90      -31.74     31.00 o 
   4  -7  11      333.28      296.58     42.50 o 
   5  -7  11       25.76       28.90     33.91 o 
   6  -7  11        2.72      -21.54     34.64 o 
   7  -7  11        0.99        1.20     34.62 o 
   8  -7  11       63.24      180.21     55.40 o 
   9  -7  11       14.48       25.32     41.57 o 
 -11  -6  11       29.02       42.63     42.40 o 
 -10  -6  11       22.24        3.20     26.14 o 
  -9  -6  11       35.02       20.52     28.90 o 
  -8  -6  11       66.02       39.46     27.53 o 
  -7  -6  11       33.48        9.66     27.37 o 
  -6  -6  11      101.22       85.71     25.11 o 
  -5  -6  11      291.40      296.80     35.51 o 
  -4  -6  11       15.98       17.95     17.47 o 
  -3  -6  11      332.56      337.16     35.35 o 
  -2  -6  11      834.08      899.56     38.66 o 
  -1  -6  11      693.74      763.92     38.06 o 
   0  -6  11      115.16      110.52     21.89 o 
   1  -6  11     1449.47     1393.69     48.99 o 
   2  -6  11       33.52       31.84     21.17 o 
   3  -6  11      417.85      400.56     39.34 o 
   4  -6  11      951.86      960.26     60.55 o 
   5  -6  11      336.80      344.04     54.88 o 
   6  -6  11        0.47       47.19     34.31 o 
   7  -6  11       47.90       61.90     34.91 o 
   8  -6  11        6.50       27.54     64.89 o 
   9  -6  11      150.39      125.50     59.95 o 
 -11  -5  11        4.25       47.32     45.49 o 
 -10  -5  11        0.49      -39.66     33.35 o 
  -9  -5  11      132.23      138.65     39.94 o 
  -8  -5  11       40.57       30.66     31.31 o 
  -7  -5  11       52.71       37.57     21.84 o 
  -6  -5  11       87.91       81.64     25.66 o 
  -5  -5  11       73.22       80.14     19.37 o 
  -4  -5  11       39.62       39.29     15.79 o 
  -3  -5  11        6.65      -30.23     20.15 o 
  -2  -5  11        8.85       -7.59     15.57 o 
  -1  -5  11       95.48       86.23     16.03 o 
   0  -5  11       60.55       53.97     17.53 o 
   1  -5  11      110.32       87.58     20.41 o 
   2  -5  11       20.83        2.57     18.86 o 
   3  -5  11        2.60        5.72     20.95 o 
   4  -5  11       10.87       20.21     25.56 o 
   5  -5  11      137.25      181.53     32.08 o 
   6  -5  11        3.73       20.61     31.82 o 
   7  -5  11      243.00      192.87     45.27 o 
   8  -5  11       69.41       60.22     40.51 o 
   9  -5  11        6.32      -24.96     78.37 o 
  10  -5  11       12.07      -11.03     65.49 o 
 -12  -4  11        0.26       -4.17     46.27 o 
 -11  -4  11       35.70        4.22     52.50 o 
 -10  -4  11       30.83       49.31     34.15 o 
  -9  -4  11        0.24      -31.82     27.52 o 
  -8  -4  11      118.28      106.28     34.20 o 
  -7  -4  11      535.12      648.54     67.37 o 
  -6  -4  11      278.77      226.69     34.60 o 
  -5  -4  11      179.01      185.14     25.44 o 
  -4  -4  11      105.04       74.80     18.31 o 
  -3  -4  11     1001.11     1102.45     49.33 o 
  -2  -4  11      271.55      306.27     20.37 o 
  -1  -4  11      186.65      122.33     17.24 o 
   0  -4  11     3535.03     3616.21     60.51 o 
   1  -4  11     3640.06     3667.38     63.81 o 
   2  -4  11      871.66      929.55     45.22 o 
   3  -4  11      315.44      271.83     28.68 o 
   4  -4  11      185.58      216.94     29.98 o 
   5  -4  11      898.24      930.56     50.80 o 
   6  -4  11      217.45      242.86     42.64 o 
   7  -4  11      332.36      391.51     61.03 o 
   8  -4  11       94.78       98.79     42.45 o 
   9  -4  11      290.41      380.55     70.43 o 
  10  -4  11       10.75       72.56     63.14 o 
  11  -4  11        3.82       34.69     58.69 o 
 -12  -3  11        0.68      -32.46     35.13 o 
 -11  -3  11        1.38        5.81     41.64 o 
 -10  -3  11       50.04       68.04     37.96 o 
  -9  -3  11       57.44       65.47     34.95 o 
  -8  -3  11       25.71      -16.86     21.23 o 
  -7  -3  11       95.50       79.28     23.55 o 
  -6  -3  11      104.67       72.26     21.56 o 
  -5  -3  11       69.11       71.72     17.69 o 
  -4  -3  11      293.52      329.20     23.12 o 
  -3  -3  11      116.64      112.54     24.38 o 
  -2  -3  11      939.34     1043.05     36.75 o 
  -1  -3  11       54.42       74.30     13.54 o 
   0  -3  11      193.01      189.88     16.25 o 
   1  -3  11      875.55      909.46     37.31 o 
   2  -3  11       11.66        2.54     14.69 o 
   3  -3  11      116.90       72.51     21.95 o 
   4  -3  11      109.49      124.46     24.54 o 
   5  -3  11       38.17       14.62     22.14 o 
   6  -3  11       15.90       12.33     27.58 o 
   7  -3  11      138.14      128.04     44.75 o 
   8  -3  11       37.62       32.64     48.50 o 
   9  -3  11       74.82      104.26     46.90 o 
  10  -3  11       10.95        3.74     82.43 o 
  11  -3  11       19.07       12.10     82.11 o 
 -12  -2  11        0.99      -35.08     44.89 o 
 -11  -2  11       84.70       46.33     40.95 o 
 -10  -2  11        0.78      -26.14     24.23 o 
  -9  -2  11       29.19        8.13     56.60 o 
  -8  -2  11       93.68       52.14     26.70 o 
  -7  -2  11     1078.71     1191.02     68.35 o 
  -6  -2  11     1085.87     1093.79     39.52 o 
  -5  -2  11       74.61       95.22     16.62 o 
  -4  -2  11     5842.65     5658.80    110.72 o 
  -3  -2  11      671.49      690.73     32.88 o 
  -2  -2  11     7649.04     7667.89     95.26 o 
  -1  -2  11      231.26      279.57     17.09 o 
   0  -2  11     2490.24     2729.81     38.77 o 
   1  -2  11     9751.36     9818.25     99.32 o 
   2  -2  11        5.26        7.12     17.61 o 
   3  -2  11     1530.79     1426.98     50.50 o 
   4  -2  11     3497.15     3539.66     72.15 o 
   5  -2  11      142.03      114.67     26.62 o 
   6  -2  11      286.23      206.50     34.75 o 
   7  -2  11      861.71      829.24     60.38 o 
   8  -2  11      284.77      229.61     45.44 o 
   9  -2  11       89.41       90.57     42.43 o 
  10  -2  11        7.12      -31.05     50.08 o 
  11  -2  11        5.23       16.30     72.91 o 
  12  -2  11       60.99       80.32    103.04 o 
 -12  -1  11        7.15        3.49     63.01 o 
 -11  -1  11       18.15      -38.67     34.64 o 
 -10  -1  11        6.86      -15.84     27.33 o 
  -9  -1  11        3.85      -38.22     62.20 o 
  -8  -1  11        7.40      -17.64     44.97 o 
  -7  -1  11       50.97       15.58     23.02 o 
  -6  -1  11      102.67       84.06     18.44 o 
  -5  -1  11        8.27        3.38     11.54 o 
  -4  -1  11        7.15       13.29     12.96 o 
  -3  -1  11       22.51       23.80     13.64 o 
  -2  -1  11      120.64      103.36     15.35 o 
  -1  -1  11      200.93      197.21     15.54 o 
   0  -1  11      249.94      247.82     15.24 o 
   1  -1  11      402.65      444.35     25.16 o 
   2  -1  11        9.21       14.57     14.67 o 
   3  -1  11       31.69       26.55     14.09 o 
   4  -1  11      451.28      433.18     30.60 o 
   5  -1  11      123.78       92.42     23.46 o 
   6  -1  11       59.56       47.64     26.07 o 
   7  -1  11        0.48      -30.40     22.98 o 
   8  -1  11        7.59      -18.74     28.95 o 
   9  -1  11       38.22      -34.11     31.96 o 
  10  -1  11        3.50      -46.76     31.17 o 
  11  -1  11        2.01      -66.55     63.22 o 
  12  -1  11        0.22      -13.60     57.85 o 
 -12   0  11       39.69       56.61     78.63 o 
 -11   0  11       31.48      -11.92     69.36 o 
 -10   0  11      105.84      101.49     37.40 o 
  -9   0  11       99.93       65.14     44.89 o 
  -8   0  11       14.49        5.80     23.74 o 
  -7   0  11      202.05      161.76     25.24 o 
  -6   0  11      961.94     1016.53     48.67 o 
  -5   0  11       44.26       33.50     13.66 o 
  -4   0  11     6882.59     7118.49     97.07 o 
  -3   0  11     3105.87     3006.75     67.87 o 
  -2   0  11       27.94       34.31     18.46 o 
  -1   0  11     3329.07     3205.43     52.32 o 
   0   0  11        9.53        7.97      9.67 o 
   1   0  11     2916.09     2875.73     52.15 o 
   2   0  11       48.97       63.54     15.11 o 
   3   0  11     3200.34     3109.04     69.59 o 
   4   0  11     7029.25     7247.38    106.67 o 
   5   0  11        8.87      -17.97     16.86 o 
   6   0  11      939.95      864.61     67.52 o 
   7   0  11      296.24      280.95     34.86 o 
   8   0  11        7.79       -0.71     27.69 o 
   9   0  11      119.22       50.98     33.85 o 
  10   0  11      108.63       89.76     40.11 o 
  11   0  11       40.95       12.10     55.20 o 
  12   0  11       56.25      149.42     84.56 o 
 -12   1  11        4.82       17.03     70.60 o 
 -11   1  11        7.34      -65.99     43.99 o 
 -10   1  11        0.18      -49.61     33.07 o 
  -9   1  11       88.26       31.36     33.19 o 
  -8   1  11       14.00      -19.76     25.22 o 
  -7   1  11        5.80      -27.55     21.36 o 
  -6   1  11      398.28      493.00     39.33 o 
  -5   1  11      108.87       71.46     12.02 o 
  -4   1  11      313.34      358.96     28.20 o 
  -3   1  11      238.93      238.37     20.62 o 
  -2   1  11       47.89       56.90     17.09 o 
  -1   1  11      195.76      211.53      9.79 o 
   0   1  11      209.00      213.01     14.38 o 
   1   1  11       41.71       42.98     10.70 o 
   2   1  11      254.55      253.16     18.46 o 
   3   1  11      177.79      148.62     17.16 o 
   4   1  11        0.52       -6.20     11.85 o 
   5   1  11      124.10      138.82     22.79 o 
   6   1  11        2.35        3.79     18.79 o 
   7   1  11       40.96       58.66     22.30 o 
   8   1  11       60.11       74.58     29.75 o 
   9   1  11       13.34        5.49     49.52 o 
  10   1  11       11.06        6.54     27.86 o 
  11   1  11        1.78      -39.75     39.22 o 
  12   1  11        1.46      -75.28     50.18 o 
 -12   2  11       14.90      128.32     88.66 o 
 -11   2  11       17.27      -65.90     43.93 o 
 -10   2  11        3.44       22.54     54.99 o 
  -9   2  11       70.39      -37.59     79.64 o 
  -8   2  11        8.10      -23.76     32.63 o 
  -7   2  11      639.38      511.98     50.39 o 
  -6   2  11     1298.27     1391.82     44.18 o 
  -5   2  11       42.59       14.30     10.29 o 
  -4   2  11     3108.98     3023.78     64.09 o 
  -3   2  11       20.48       46.32     20.68 o 
  -2   2  11     6788.81     6608.16     76.62 o 
  -1   2  11     7176.82     6894.33     59.11 o 
   0   2  11      869.76      829.27     18.70 o 
   1   2  11       15.99       16.68      8.10 o 
   2   2  11     1012.87      981.52     31.53 o 
   3   2  11     2099.35     2179.78     47.04 o 
   4   2  11       46.34       37.80     12.85 o 
   5   2  11     2574.73     2804.14     68.85 o 
   6   2  11     2900.80     3150.40     76.40 o 
   7   2  11      128.37      112.03     27.15 o 
   8   2  11       25.01       33.89     24.67 o 
   9   2  11      844.04      842.46     63.79 o 
  10   2  11      571.17      411.88     74.44 o 
  11   2  11       16.07      -34.10     68.88 o 
  12   2  11        6.34      -56.03     44.17 o 
 -12   3  11        2.56      -24.18     71.58 o 
 -11   3  11       71.07       62.89     68.11 o 
 -10   3  11       13.86      -25.85     45.07 o 
  -9   3  11       54.54      -25.26     72.48 o 
  -8   3  11       11.49      -38.66     40.26 o 
  -7   3  11       32.37        2.19     23.65 o 
  -6   3  11      130.63      131.35     21.34 o 
  -5   3  11      151.63      142.62     18.38 o 
  -4   3  11      238.82      227.61     21.25 o 
  -3   3  11        6.20       -9.30     15.73 o 
  -2   3  11        3.66       -4.62     11.62 o 
  -1   3  11       88.84      101.54     12.21 o 
   0   3  11       16.98       19.89      6.26 o 
   1   3  11      252.67      246.69     14.86 o 
   2   3  11      633.70      706.51     27.40 o 
   3   3  11      111.64      111.39     16.18 o 
   4   3  11       20.81       18.98     10.23 o 
   5   3  11        6.86        1.81     13.59 o 
   6   3  11       81.85       88.82     18.61 o 
   7   3  11       20.18        4.73     19.90 o 
   8   3  11        1.95       -4.85     18.69 o 
   9   3  11        1.80      -29.66     36.05 o 
  10   3  11       10.06        5.62     40.26 o 
  11   3  11        0.35      -35.46     55.04 o 
  12   3  11        0.01       -7.78     66.34 o 
 -11   4  11       17.51      -51.24     51.45 o 
 -10   4  11      198.58      259.07     75.61 o 
  -9   4  11      333.23      394.10     62.24 o 
  -8   4  11      164.74      153.16     68.05 o 
  -7   4  11      945.63     1028.76     56.24 o 
  -6   4  11       64.05       27.56     17.55 o 
  -5   4  11        3.66       -5.31     11.52 o 
  -4   4  11      913.25      962.80     34.01 o 
  -3   4  11     7564.35     7809.43     82.83 o 
  -2   4  11       37.75       23.86      7.54 o 
  -1   4  11     3324.84     3234.75     44.76 o 
   0   4  11      282.69      369.78     23.27 o 
   1   4  11     2695.97     2597.10     38.24 o 
   2   4  11     2001.17     2023.22     41.61 o 
   3   4  11     2009.00     2321.95     50.44 o 
   4   4  11     3625.24     3678.85     75.55 o 
   5   4  11      278.83      210.78     43.33 o 
   6   4  11       35.13        2.81     22.61 o 
   7   4  11        5.75      -23.48     20.55 o 
   8   4  11       27.67      -23.34     30.72 o 
   9   4  11      327.55      354.47     55.25 o 
  10   4  11        0.93      -46.31     30.87 o 
  11   4  11       43.57       59.73     63.90 o 
  12   4  11       27.78        4.50     47.93 o 
 -11   5  11        2.16      -81.22     55.16 o 
 -10   5  11        2.83      -56.87     70.51 o 
  -9   5  11       44.80       14.16     54.37 o 
  -8   5  11      163.21      156.28    121.73 o 
  -7   5  11        5.12      -32.11     30.97 o 
  -6   5  11       47.10        4.64     32.82 o 
  -5   5  11      304.52      317.46     27.83 o 
  -4   5  11        9.43        5.86     15.50 o 
  -3   5  11       17.22       -1.03     12.66 o 
  -2   5  11      427.25      503.82     21.98 o 
  -1   5  11       10.68       -8.59      9.71 o 
   0   5  11        7.38        9.72      7.38 o 
   1   5  11      179.84      176.07     13.68 o 
   2   5  11      214.17      240.61     16.95 o 
   3   5  11       62.56       65.42     16.69 o 
   4   5  11       60.72       63.90     14.93 o 
   5   5  11       32.67       31.61     23.46 o 
   6   5  11      101.33       77.67     28.79 o 
   7   5  11       15.13      -11.15     24.76 o 
   8   5  11       46.24       48.57     37.30 o 
   9   5  11       21.05       11.47     33.16 o 
  10   5  11        4.23        5.86     44.39 o 
  11   5  11        9.02       65.96     65.90 o 
  12   5  11        0.72      -25.85     48.99 o 
 -10   6  11       15.27       19.15     69.44 o 
  -9   6  11        1.94       16.78     53.26 o 
  -8   6  11       23.11       -5.40     47.28 o 
  -7   6  11     2398.88     2442.39    140.45 o 
  -6   6  11      358.30      326.36     54.57 o 
  -5   6  11      588.68      682.64     44.61 o 
  -4   6  11      363.64      328.25     41.60 o 
  -3   6  11     1302.60     1173.51     35.92 o 
  -2   6  11      361.72      326.70     24.85 o 
  -1   6  11     2230.84     2290.75     44.89 o 
   0   6  11        7.73        2.98     10.37 o 
   1   6  11     1224.02     1232.63     26.85 o 
   2   6  11      507.54      433.77     29.30 o 
   3   6  11      767.50      840.92     28.98 o 
   4   6  11     1105.13     1071.63     42.81 o 
   5   6  11      794.09      820.02     57.95 o 
   6   6  11      199.15      172.01     39.96 o 
   7   6  11     1985.04     2232.84     95.99 o 
   8   6  11      129.31      160.82     38.86 o 
   9   6  11      573.11      499.62     57.13 o 
  10   6  11        1.27       49.07     60.41 o 
  11   6  11       44.98       14.77     64.32 o 
  12   6  11        0.09       24.22     43.27 o 
 -10   7  11        9.21        4.37     54.24 o 
  -9   7  11        1.10       -7.00     48.72 o 
  -8   7  11       31.19       50.95     52.40 o 
  -7   7  11       27.55       64.95     46.75 o 
  -6   7  11       19.50      -38.91     45.94 o 
  -5   7  11       69.50       91.89     35.73 o 
  -4   7  11      123.06      153.87     34.26 o 
  -3   7  11       36.98       21.81     19.62 o 
  -2   7  11       21.29        9.54      8.66 o 
  -1   7  11       40.42       20.30     12.62 o 
   0   7  11       79.80       95.55     13.88 o 
   1   7  11       61.79       59.01      8.00 o 
   2   7  11       78.89       88.20     15.39 o 
   3   7  11       63.98       74.22     19.26 o 
   4   7  11       28.04       18.29     13.75 o 
   5   7  11       16.67       16.58     15.58 o 
   6   7  11       18.18       12.46     22.38 o 
   7   7  11       27.77       24.31     29.97 o 
   8   7  11        4.93       14.28     26.06 o 
   9   7  11        8.55       33.64     34.91 o 
  10   7  11        7.52      214.83    234.76 o 
  -9   8  11        5.19       73.65     55.53 o 
  -8   8  11      198.13      209.36     56.97 o 
  -7   8  11       11.95      -25.60     43.42 o 
  -6   8  11        1.34      -29.84     38.35 o 
  -5   8  11       79.46       58.54     49.33 o 
  -4   8  11     2995.82     3229.17    101.17 o 
  -3   8  11       27.99       44.27     29.43 o 
  -2   8  11     1101.81     1084.09     40.92 o 
  -1   8  11      106.18       80.90     18.73 o 
   0   8  11     1279.20     1266.68     31.78 o 
   1   8  11      674.09      689.76     33.08 o 
   2   8  11      447.92      418.25     26.15 o 
   3   8  11       41.46       42.19     15.36 o 
   4   8  11      559.74      595.59     36.43 o 
   5   8  11       53.89       81.01     36.93 o 
   6   8  11      286.50      287.06     37.36 o 
   7   8  11      162.52       95.40     33.20 o 
   8   8  11        6.49        5.31     29.13 o 
   9   8  11        1.60       23.27     55.31 o 
  10   8  11       79.33       51.35     48.80 o 
  11   8  11      190.41      318.21    151.32 o 
  -8   9  11       18.28      -53.58     46.09 o 
  -7   9  11       11.50       -7.82     42.93 o 
  -6   9  11       14.25        5.16     78.70 o 
  -5   9  11       16.61       45.07     34.98 o 
  -4   9  11        7.10        9.42     29.20 o 
  -3   9  11      165.47      156.10     25.59 o 
  -2   9  11       29.35       44.27     18.91 o 
  -1   9  11        2.47        1.60     10.28 o 
   0   9  11        0.03        6.25     13.91 o 
   1   9  11        5.22      -10.77     16.03 o 
   2   9  11      216.87      202.45     32.01 o 
   3   9  11       29.21       26.24     17.70 o 
   4   9  11       13.65        2.50     15.76 o 
   5   9  11       17.86      -20.52     22.28 o 
   6   9  11        0.74      -13.95     26.22 o 
   7   9  11        9.90       18.51     27.37 o 
   8   9  11       12.07        9.85     24.38 o 
   9   9  11        0.02      -32.37     46.37 o 
  10   9  11        0.97      106.81    113.48 o 
  -7  10  11       20.80       77.30     47.78 o 
  -6  10  11      187.86      230.35     52.63 o 
  -5  10  11      161.99      116.10     42.32 o 
  -4  10  11      137.40      220.63     82.14 o 
  -3  10  11       84.18      170.38     55.02 o 
  -2  10  11      903.15      987.91    197.30 o 
  -1  10  11      589.57      536.26     88.98 o 
   0  10  11        9.21      -14.85     31.12 o 
   1  10  11      420.99      361.16     43.81 o 
   2  10  11     1074.68     1100.13     46.05 o 
   3  10  11       54.50       70.01     20.47 o 
   4  10  11     1113.63     1273.45     82.98 o 
   5  10  11      163.07      184.37     32.90 o 
   6  10  11        2.06      -22.03     21.27 o 
   7  10  11       40.05       26.96     49.87 o 
   8  10  11      219.77      388.77    154.05 o 
   9  10  11        2.99       28.36     40.90 o 
  10  10  11        9.31       26.21     35.68 o 
  -6  11  11        1.57       93.13     68.91 o 
  -5  11  11        0.14       52.63    166.89 o 
  -4  11  11        4.77       10.74     78.76 o 
  -3  11  11       13.59       29.47     68.31 o 
  -2  11  11        4.54       68.82     50.75 o 
   0  11  11        4.92       11.82     26.15 o 
   1  11  11        6.21        6.06     25.91 o 
   2  11  11       15.13       11.05     24.38 o 
   3  11  11        9.13       20.03     31.55 o 
   4  11  11      122.07       89.94     25.45 o 
   5  11  11        0.90       -0.64     24.05 o 
   6  11  11        2.18       32.94     29.67 o 
   7  11  11        1.29       -3.82     24.09 o 
   9  11  11        2.49       -5.37     39.12 o 
  -2  12  11      120.36      115.82    112.79 o 
  -1  12  11      110.15      289.28    157.99 o 
   0  12  11        9.51       18.89     27.94 o 
   1  12  11      114.02       89.42     31.49 o 
   2  12  11      159.68      105.45     38.42 o 
   3  12  11       41.56       38.63     35.11 o 
   4  12  11       12.36       15.66     31.38 o 
   5  12  11      230.21      318.00     65.38 o 
   6  12  11        9.17      -21.84     24.27 o 
   7  12  11      102.42      144.42     45.79 o 
  -1  13  11       34.31       56.66     71.09 o 
   0  13  11        0.71       27.03     55.15 o 
   1  13  11        1.93      -11.15     33.14 o 
   2  13  11       13.08      -12.67     38.86 o 
   3  13  11       16.11       33.92     36.97 o 
   4  13  11        2.16      -28.75     30.86 o 
   5  13  11       11.59       -8.99     43.04 o 
  -5 -11  12       11.98       -2.10     39.15 o 
  -4 -11  12      158.86      132.75     37.27 o 
  -3 -11  12       63.67       53.01     32.80 o 
  -2 -11  12       55.75        8.30     33.90 o 
  -1 -11  12      139.41      115.21     48.18 o 
   0 -11  12       74.37      103.85     40.51 o 
   1 -11  12        0.18        3.25     37.54 o 
   2 -11  12       72.61      110.03     42.80 o 
  -7 -10  12        7.71       -8.32     38.06 o 
  -6 -10  12      116.38      131.80     36.54 o 
  -5 -10  12       49.16       52.86     32.77 o 
  -4 -10  12       17.51       50.03     29.20 o 
  -3 -10  12       27.53       25.80     32.48 o 
  -2 -10  12      134.98      189.19     43.84 o 
  -1 -10  12      297.23      388.04     45.91 o 
   0 -10  12       16.04       79.51     40.14 o 
   1 -10  12      112.38       94.70     45.34 o 
   2 -10  12      496.46      592.22     60.10 o 
   3 -10  12       11.36        1.49     38.19 o 
   4 -10  12        1.30      -15.59     39.14 o 
   5 -10  12       85.61       83.13     66.84 o 
  -9  -9  12        8.41       28.39     39.03 o 
  -8  -9  12        1.93       35.07     39.78 o 
  -7  -9  12       23.55       26.57     43.32 o 
  -6  -9  12       26.30      -12.83     27.99 o 
  -5  -9  12       12.97      -32.54     26.10 o 
  -4  -9  12       44.65       29.97     27.27 o 
  -3  -9  12        0.62       -8.84     30.07 o 
  -2  -9  12      631.66      669.46     52.50 o 
  -1  -9  12        1.98      -41.91     28.23 o 
   0  -9  12        2.28      -38.50     33.64 o 
   1  -9  12        3.87      -30.27     33.28 o 
   2  -9  12      111.69       87.54     45.76 o 
   3  -9  12       50.67       15.94     43.36 o 
   4  -9  12        7.94      -47.71     31.81 o 
   5  -9  12       25.07       -6.97     36.37 o 
   6  -9  12       51.24       90.17     47.00 o 
 -10  -8  12        7.72       -6.71     37.86 o 
  -9  -8  12      190.37      299.95     79.03 o 
  -8  -8  12       45.05       38.30     33.84 o 
  -7  -8  12        2.56       -3.80     31.48 o 
  -6  -8  12       61.01       20.34     31.20 o 
  -5  -8  12      277.38      288.74     38.29 o 
  -4  -8  12      130.65      101.77     30.71 o 
  -3  -8  12      738.59      876.70     79.66 o 
  -2  -8  12        1.87      -13.21     26.41 o 
  -1  -8  12      360.22      380.77     42.00 o 
   0  -8  12      635.03      625.32     50.32 o 
   1  -8  12      264.37      247.51     39.81 o 
   2  -8  12        0.45      -27.27     32.51 o 
   3  -8  12       49.02      -14.02     33.07 o 
   4  -8  12       31.98        8.43     30.28 o 
   5  -8  12      385.00      520.14     55.64 o 
   6  -8  12       15.57       27.80     39.23 o 
   7  -8  12      123.89      190.21     59.52 o 
 -10  -7  12        1.98       -4.78     32.98 o 
  -9  -7  12       45.48       47.64     64.24 o 
  -8  -7  12        7.00        8.55     30.16 o 
  -7  -7  12        6.79      -25.47     26.22 o 
  -6  -7  12      126.44      100.30     32.06 o 
  -5  -7  12        0.39      -26.17     17.45 o 
  -4  -7  12       90.47      107.16     26.92 o 
  -3  -7  12       24.86       14.70     26.94 o 
  -2  -7  12        9.11       20.93     22.32 o 
  -1  -7  12       41.30       16.65     23.53 o 
   0  -7  12       83.17       62.00     26.64 o 
   1  -7  12       99.41       56.11     31.09 o 
   2  -7  12       74.21       47.15     30.11 o 
   3  -7  12        4.73      -14.93     28.97 o 
   4  -7  12       74.98       21.66     41.00 o 
   5  -7  12      124.38      128.74     36.39 o 
   6  -7  12        3.88      -28.81     29.85 o 
   7  -7  12       60.85       70.50     43.12 o 
   8  -7  12        1.69        6.23     43.15 o 
 -11  -6  12      184.04      229.21     83.92 o 
 -10  -6  12        1.01        0.17     34.19 o 
  -9  -6  12        0.27      -23.23     24.57 o 
  -8  -6  12      131.52       84.57     37.15 o 
  -7  -6  12       50.62       27.71     26.20 o 
  -6  -6  12      367.42      374.58     49.40 o 
  -5  -6  12       37.87       23.41     22.25 o 
  -4  -6  12      111.28      110.40     25.02 o 
  -3  -6  12      407.72      482.15     40.07 o 
  -2  -6  12      219.23      250.14     26.05 o 
  -1  -6  12      545.42      481.48     31.09 o 
   0  -6  12       33.84       20.35     18.94 o 
   1  -6  12       78.68       97.69     24.65 o 
   2  -6  12      354.09      311.45     32.30 o 
   3  -6  12      619.77      630.03     45.77 o 
   4  -6  12      700.79      622.93     46.56 o 
   5  -6  12     1913.81     1947.59    102.41 o 
   6  -6  12      510.25      469.90     53.38 o 
   7  -6  12       71.74       58.28     37.80 o 
   8  -6  12      125.18       84.18     69.39 o 
   9  -6  12       18.68       66.77     40.30 o 
 -11  -5  12        5.90        2.20     35.84 o 
 -10  -5  12        6.82       -6.32     33.09 o 
  -9  -5  12        0.25       -8.45     26.78 o 
  -8  -5  12       45.33      -11.11     35.38 o 
  -7  -5  12        4.42      -29.55     20.66 o 
  -6  -5  12      126.08      123.42     28.04 o 
  -5  -5  12      603.44      666.42     52.25 o 
  -4  -5  12      105.29       97.81     23.67 o 
  -3  -5  12      211.27      210.35     31.11 o 
  -2  -5  12      244.72      226.10     21.06 o 
  -1  -5  12       96.05      118.74     17.18 o 
   0  -5  12       67.51       82.47     20.37 o 
   1  -5  12        0.92       -6.17     19.30 o 
   2  -5  12       53.11       54.28     21.43 o 
   3  -5  12       72.87       89.09     25.80 o 
   4  -5  12       96.74       86.24     28.42 o 
   5  -5  12      302.58      384.16     42.62 o 
   6  -5  12        0.79       -0.73     24.92 o 
   7  -5  12        0.30       29.87     38.14 o 
   8  -5  12       24.69       59.05     40.12 o 
   9  -5  12        5.68       60.87     57.11 o 
  10  -5  12        2.12       -0.28     57.76 o 
 -12  -4  12        2.19      -30.13     39.66 o 
 -11  -4  12       37.57       47.01     53.56 o 
 -10  -4  12      155.62      113.98     40.41 o 
  -9  -4  12      363.37      313.77     47.76 o 
  -8  -4  12     1729.76     1879.61     93.66 o 
  -7  -4  12      279.74      266.12     45.04 o 
  -6  -4  12      563.64      623.07     63.70 o 
  -5  -4  12     1381.85     1502.06     57.99 o 
  -4  -4  12      364.20      338.31     31.56 o 
  -3  -4  12      207.28      228.62     19.42 o 
  -2  -4  12       39.71       65.34     15.27 o 
  -1  -4  12      206.39      188.83     23.52 o 
   0  -4  12      630.80      592.67     32.41 o 
   1  -4  12      615.14      652.22     42.84 o 
   2  -4  12      843.51      762.49     57.70 o 
   3  -4  12      467.01      434.26     42.80 o 
   4  -4  12      105.64       79.54     29.52 o 
   5  -4  12      675.07      740.34     54.96 o 
   6  -4  12      495.27      498.03     48.97 o 
   7  -4  12     1098.75      969.62     73.16 o 
   8  -4  12     1276.76     1668.68    108.14 o 
   9  -4  12     1155.83     1433.78    147.82 o 
  10  -4  12       17.04       13.50     62.38 o 
 -12  -3  12        8.38      -38.39     40.93 o 
 -11  -3  12        3.70        4.33     36.07 o 
 -10  -3  12        7.75      -12.67     33.89 o 
  -9  -3  12        3.87      -62.19     75.16 o 
  -8  -3  12       11.82      -33.80     22.53 o 
  -7  -3  12       19.57       10.46     20.77 o 
  -6  -3  12      235.92      223.76     26.42 o 
  -5  -3  12      149.55      110.02     16.20 o 
  -4  -3  12      132.68      114.66     13.98 o 
  -3  -3  12     1111.98     1214.35     39.68 o 
  -2  -3  12      476.25      439.90     35.46 o 
  -1  -3  12      129.41      144.58     16.42 o 
   0  -3  12      143.11      156.13     18.12 o 
   1  -3  12       30.02       50.63     19.29 o 
   2  -3  12      151.23      159.07     23.63 o 
   3  -3  12      153.77      131.02     25.88 o 
   4  -3  12      117.80      161.95     28.71 o 
   5  -3  12      108.95       94.39     23.23 o 
   6  -3  12       19.18      -19.87     29.81 o 
   7  -3  12       68.29        4.31     29.64 o 
   8  -3  12        5.81        2.96     38.92 o 
   9  -3  12       58.94       72.71     50.68 o 
  10  -3  12       20.57        5.26     55.97 o 
  11  -3  12        1.78       25.62     95.71 o 
 -12  -2  12        0.02      -16.65     91.23 o 
 -11  -2  12       21.74       29.40     36.48 o 
 -10  -2  12       88.99       83.83     39.00 o 
  -9  -2  12      251.27      173.01     37.33 o 
  -8  -2  12       20.66       -5.41     31.47 o 
  -7  -2  12      341.62      312.77     38.47 o 
  -6  -2  12     2533.51     2766.04     61.27 o 
  -5  -2  12      743.91      729.40     43.78 o 
  -4  -2  12        7.94       21.30     16.34 o 
  -3  -2  12     1430.12     1486.37     46.33 o 
  -2  -2  12     7832.51     7864.67     97.77 o 
  -1  -2  12     2901.28     2823.12     42.72 o 
   0  -2  12      609.50      698.59     27.19 o 
   1  -2  12      896.45     1051.40     46.30 o 
   2  -2  12       94.23       76.24     20.35 o 
   3  -2  12      921.90      877.39     42.64 o 
   4  -2  12       71.04       92.01     23.45 o 
   5  -2  12       97.42       74.43     26.74 o 
   6  -2  12     1002.29      950.55     85.79 o 
   7  -2  12       55.94       15.91     32.55 o 
   8  -2  12      183.50      161.16     41.02 o 
   9  -2  12       74.25       64.42     38.14 o 
  10  -2  12      422.43      396.34    125.53 o 
  11  -2  12       10.10      -49.12     79.06 o 
 -12  -1  12        4.41      -23.44     64.09 o 
 -11  -1  12        2.29      -23.93     30.29 o 
 -10  -1  12       10.43       15.68     31.10 o 
  -9  -1  12        5.80      -50.73     79.17 o 
  -8  -1  12       13.26      -29.37     22.43 o 
  -7  -1  12      127.71      125.81     23.33 o 
  -6  -1  12        5.10       10.05     15.76 o 
  -5  -1  12      103.06      132.82     19.07 o 
  -4  -1  12      116.96       94.79     19.42 o 
  -3  -1  12      410.19      400.61     39.88 o 
  -2  -1  12      136.53      146.01     17.76 o 
  -1  -1  12      117.91      134.82     15.17 o 
   0  -1  12      129.06      145.04     13.91 o 
   1  -1  12      682.02      706.88     27.01 o 
   2  -1  12      370.63      355.20     32.18 o 
   3  -1  12      197.08      178.84     20.47 o 
   4  -1  12       90.52       95.59     21.94 o 
   5  -1  12       19.91        1.82     21.15 o 
   6  -1  12        1.76       -8.83     21.90 o 
   7  -1  12       49.89       42.67     29.52 o 
   8  -1  12       12.57      -21.67     32.71 o 
   9  -1  12       31.14       38.50     36.25 o 
  10  -1  12        4.02      -33.68     47.81 o 
  11  -1  12        0.44       -4.10     66.79 o 
  12  -1  12        1.13      -77.41     93.77 o 
 -12   0  12       15.39      -19.65     70.00 o 
 -11   0  12        2.69      -31.68     62.81 o 
 -10   0  12      101.33       76.80     38.86 o 
  -9   0  12      272.83      186.69     40.00 o 
  -8   0  12       38.27       17.78     23.88 o 
  -7   0  12      670.52      697.08     46.12 o 
  -6   0  12      522.71      506.71     42.40 o 
  -5   0  12      137.46       89.16     16.63 o 
  -4   0  12        2.09        1.30     15.65 o 
  -3   0  12     1377.82     1371.02     49.89 o 
  -2   0  12      618.94      538.56     37.41 o 
  -1   0  12     3614.39     3254.15     45.11 o 
   0   0  12     5794.74     5847.86     61.97 o 
   1   0  12     3261.63     3027.95     58.53 o 
   2   0  12      383.80      350.32     26.03 o 
   3   0  12      979.43     1059.23     47.31 o 
   4   0  12        5.32        2.94     17.77 o 
   5   0  12      126.91       92.46     22.61 o 
   6   0  12      522.17      447.06     40.77 o 
   7   0  12      699.55      655.47     46.39 o 
   8   0  12       49.12       32.20     32.45 o 
   9   0  12      217.58      189.00     39.64 o 
  10   0  12      129.30      108.41     61.80 o 
  11   0  12        3.17      -39.40     51.07 o 
  12   0  12       16.28       17.00     70.00 o 
 -12   1  12        0.32       80.03     88.39 o 
 -11   1  12        6.84      -13.86     56.70 o 
 -10   1  12        0.62      -16.49     60.86 o 
  -9   1  12       63.00        2.86     68.12 o 
  -8   1  12       45.46       10.74     26.67 o 
  -7   1  12        3.41       22.22     19.60 o 
  -6   1  12        7.42        5.81     11.92 o 
  -5   1  12      167.67      149.65     18.71 o 
  -4   1  12       83.41       79.62     16.12 o 
  -3   1  12        4.79        9.29     12.31 o 
  -2   1  12       49.04       52.76     19.38 o 
  -1   1  12       95.74      106.09     15.00 o 
   0   1  12      863.46      936.27     35.04 o 
   1   1  12       24.98       22.92     11.66 o 
   2   1  12       83.13       65.32     13.65 o 
   3   1  12       37.42       27.41     14.04 o 
   4   1  12       53.99       60.61     19.83 o 
   5   1  12       14.50       12.42     17.01 o 
   6   1  12       27.67       24.67     20.63 o 
   7   1  12       96.04       75.86     24.66 o 
   8   1  12        0.92      -26.45     25.29 o 
   9   1  12       23.86        6.05     26.41 o 
  10   1  12       10.08      -28.04     33.04 o 
  11   1  12        2.52      -40.76     62.77 o 
  12   1  12        3.30       52.11     84.46 o 
 -12   2  12       90.18       93.59     67.44 o 
 -11   2  12       11.82        3.54     59.25 o 
 -10   2  12       42.41       42.62     68.96 o 
  -9   2  12      277.68       88.27     90.87 o 
  -8   2  12       64.28       27.94     27.78 o 
  -7   2  12       56.56       45.94     22.57 o 
  -6   2  12      199.79      164.66     17.06 o 
  -5   2  12       18.50       17.63     10.93 o 
  -4   2  12     4058.72     4181.29     73.87 o 
  -3   2  12     7260.84     7345.93    140.89 o 
  -2   2  12      880.08      953.00     33.29 o 
  -1   2  12      181.76      185.64     12.93 o 
   0   2  12     2759.86     2837.28     34.25 o 
   1   2  12     2856.61     2782.69     43.80 o 
   2   2  12        0.90        3.44     10.88 o 
   3   2  12     1047.13     1030.91     35.80 o 
   4   2  12       56.99       32.85     13.28 o 
   5   2  12     2117.87     2144.62     63.30 o 
   6   2  12       93.51      103.01     21.85 o 
   7   2  12      914.37     1098.76     61.42 o 
   8   2  12        5.82       17.19     25.35 o 
   9   2  12      108.83      126.95     31.99 o 
  10   2  12       32.24       34.12     47.00 o 
  11   2  12        0.53      -27.51     47.06 o 
  12   2  12      238.52      172.40    133.50 o 
 -11   3  12        4.85     -118.99    108.84 o 
 -10   3  12       27.24       22.13     48.10 o 
  -9   3  12        3.91      -47.40     39.44 o 
  -8   3  12       59.11       31.22     33.85 o 
  -7   3  12       52.35       74.14     31.19 o 
  -6   3  12        2.44      -10.27     10.30 o 
  -5   3  12       79.40       58.53     12.00 o 
  -4   3  12      175.64      171.68     30.25 o 
  -3   3  12        4.11      -14.36     16.22 o 
  -2   3  12      186.91      235.11     20.53 o 
  -1   3  12      112.46       96.72      9.83 o 
   0   3  12        0.79       -0.98      6.70 o 
   1   3  12       41.59       33.19      7.96 o 
   2   3  12      100.21       86.44     13.94 o 
   3   3  12      204.51      170.50     18.09 o 
   4   3  12       46.12       35.46     12.12 o 
   5   3  12        2.13      -10.15     13.40 o 
   6   3  12       12.30       -7.44     15.28 o 
   7   3  12        2.84       -9.22     18.19 o 
   8   3  12        2.16      -28.70     20.66 o 
   9   3  12        1.19      -15.89     32.50 o 
  10   3  12       18.00      -45.80     30.54 o 
  11   3  12       29.63      -47.61     91.58 o 
  12   3  12        2.89       18.93     54.59 o 
 -11   4  12      164.05      139.20     68.27 o 
 -10   4  12      183.86      258.41     71.27 o 
  -9   4  12       19.17       12.12     38.25 o 
  -8   4  12       10.68      -81.86     66.39 o 
  -7   4  12      163.63      156.70     35.80 o 
  -6   4  12     1386.51     1252.20     54.47 o 
  -5   4  12     1306.42     1378.44     64.09 o 
  -4   4  12        0.56        1.75      8.54 o 
  -3   4  12      942.66      848.12     18.39 o 
  -2   4  12      183.17       94.63     15.56 o 
  -1   4  12     2670.92     2763.16     42.53 o 
   0   4  12     8257.62     7946.19     66.57 o 
   1   4  12        1.67       -3.26      6.95 o 
   2   4  12      152.73      161.11     15.92 o 
   3   4  12     5728.33     5602.64     82.61 o 
   4   4  12     3990.23     4027.00     80.87 o 
   5   4  12        1.39       -4.28     20.86 o 
   6   4  12      919.44      955.82     60.44 o 
   7   4  12       18.74       18.43     27.26 o 
   8   4  12        2.61      -18.16     27.29 o 
   9   4  12       32.94       57.75     40.42 o 
  10   4  12       25.48        4.64     55.64 o 
  11   4  12      243.22      185.33     75.90 o 
  12   4  12        0.83       -7.51     84.11 o 
 -11   5  12       13.75      -33.90     99.25 o 
 -10   5  12       13.33      -10.43     56.06 o 
  -9   5  12       15.26       31.82     48.64 o 
  -8   5  12       14.31       73.39     52.37 o 
  -7   5  12       15.09       -8.26     32.78 o 
  -6   5  12        0.23      -39.85     26.56 o 
  -5   5  12       26.25       19.05     14.19 o 
  -4   5  12      193.95      247.20     21.87 o 
  -3   5  12       36.82       32.90      9.36 o 
  -2   5  12      157.34      207.60     17.30 o 
  -1   5  12      230.65      219.15     17.30 o 
   0   5  12       17.56       13.81      8.42 o 
   1   5  12      286.85      282.37     19.38 o 
   2   5  12       99.57       93.07     13.40 o 
   3   5  12      202.15      184.71     19.47 o 
   4   5  12       17.03       10.71     11.06 o 
   5   5  12       98.54      115.60     24.49 o 
   6   5  12        7.43        5.59     20.37 o 
   7   5  12       10.83        6.76     25.89 o 
   8   5  12       12.68        2.27     31.39 o 
   9   5  12       37.33      -40.77     36.30 o 
  10   5  12        7.18       25.54     35.28 o 
  11   5  12        1.35       25.45     83.10 o 
  12   5  12        2.57        5.11     60.69 o 
 -10   6  12       78.10      121.14     66.16 o 
  -9   6  12        1.75      -14.63     49.15 o 
  -8   6  12       77.44       77.37     53.64 o 
  -7   6  12      705.26      738.13     66.91 o 
  -6   6  12      318.29      351.60     47.16 o 
  -5   6  12     1611.76     1530.39     60.25 o 
  -4   6  12       17.24      -22.12     14.75 o 
  -3   6  12       44.23       32.90     10.93 o 
  -2   6  12      695.90      701.15     31.46 o 
  -1   6  12      575.03      562.39     35.73 o 
   0   6  12     6026.51     5925.60     79.11 o 
   1   6  12     2035.53     2113.04     35.71 o 
   2   6  12     2007.44     1905.59     45.67 o 
   3   6  12     2229.87     2350.16     45.28 o 
   4   6  12       10.72       12.78     11.25 o 
   5   6  12      152.51      127.78     30.70 o 
   6   6  12      625.21      625.48     66.78 o 
   7   6  12     1139.04     1239.99    109.53 o 
   8   6  12        2.18        8.07     33.21 o 
   9   6  12        2.45      -14.48     35.30 o 
  10   6  12       18.58       11.60     61.99 o 
  11   6  12      100.21      207.49     69.97 o 
  12   6  12       50.18      -10.07     46.93 o 
  -9   7  12       12.12       63.34     68.46 o 
  -8   7  12        2.20      -20.24     36.56 o 
  -7   7  12       17.57        2.84     38.26 o 
  -6   7  12      180.41      194.00     57.67 o 
  -5   7  12       26.15       34.41     34.71 o 
  -4   7  12        3.02      -13.52     32.48 o 
  -3   7  12       85.73       76.25     16.82 o 
  -2   7  12       25.43       -2.89     12.94 o 
  -1   7  12       10.44       12.61     14.77 o 
   0   7  12       53.02       39.42     13.53 o 
   1   7  12       53.00       53.56      8.01 o 
   2   7  12        5.33        2.48     11.43 o 
   3   7  12       28.96       23.01     14.09 o 
   4   7  12       39.71       31.14     13.88 o 
   5   7  12       67.96       59.15     20.57 o 
   6   7  12        8.67       -9.40     26.45 o 
   7   7  12       13.82        8.48     24.58 o 
   8   7  12       20.53       25.66     33.05 o 
   9   7  12        0.51       55.90     30.44 o 
  10   7  12        0.60      -41.39     32.27 o 
  11   7  12        1.69      -12.84     45.56 o 
  -9   8  12        3.53       71.46     54.39 o 
  -8   8  12       18.73       95.87     53.32 o 
  -7   8  12       85.28       28.56     42.00 o 
  -6   8  12       43.36       29.01     39.00 o 
  -5   8  12       44.59       21.91     45.21 o 
  -4   8  12     1155.01     1033.26     61.61 o 
  -3   8  12     1060.49     1014.93     54.00 o 
  -2   8  12     2851.76     2768.98     67.57 o 
  -1   8  12       25.94       18.33     14.53 o 
   0   8  12     1584.11     1582.32     42.66 o 
   1   8  12       62.78       56.63     16.82 o 
   2   8  12      133.09      131.27     20.59 o 
   3   8  12      378.93      398.28     30.17 o 
   4   8  12      788.18      855.20     42.56 o 
   5   8  12     1015.19     1129.14     64.81 o 
   6   8  12       90.09      114.10     53.81 o 
   7   8  12        5.00      -17.58     27.08 o 
   8   8  12       10.15       -9.54     24.11 o 
   9   8  12       49.88       56.34     69.40 o 
  10   8  12       96.09      120.16    100.13 o 
  -8   9  12        1.03       -3.29     44.96 o 
  -7   9  12        2.23       47.66     52.75 o 
  -6   9  12        6.44      -28.10     68.90 o 
  -5   9  12        3.05      -25.72     37.28 o 
  -4   9  12       33.28        1.47     37.46 o 
  -3   9  12       21.00      -17.99     16.51 o 
  -2   9  12      127.64      110.74     23.98 o 
  -1   9  12       73.63       59.70     18.96 o 
   0   9  12        4.93        1.99     12.26 o 
   1   9  12       32.95       -6.39     21.73 o 
   2   9  12        2.69      -23.45     15.64 o 
   3   9  12       22.03        2.20     18.64 o 
   4   9  12       26.87      -25.09     22.16 o 
   5   9  12       88.32       73.98     28.05 o 
   6   9  12       17.34        1.11     27.45 o 
   7   9  12        4.32        3.53     21.41 o 
   8   9  12        6.96        8.61     25.62 o 
   9   9  12        0.61       47.04    103.19 o 
  -7  10  12      103.51      137.31     83.94 o 
  -6  10  12        4.19       31.00     43.05 o 
  -5  10  12      228.42      318.10     72.75 o 
  -4  10  12        3.37       20.87     29.10 o 
  -3  10  12        2.86       17.98     26.04 o 
  -2  10  12       11.90       59.41     70.66 o 
  -1  10  12     1634.37     1377.48     96.83 o 
   0  10  12       43.27       80.31     37.18 o 
   1  10  12      660.48      840.81     75.28 o 
   2  10  12      256.60      217.58     28.59 o 
   3  10  12     1047.31     1149.40     52.62 o 
   4  10  12       51.53       59.70     27.27 o 
   5  10  12        1.48       10.45     22.54 o 
   6  10  12       90.10      112.04     31.84 o 
   7  10  12       24.01       26.71     64.31 o 
   8  10  12       30.30       82.51    107.00 o 
  10  10  12       17.66       22.32     40.96 o 
  -5  11  12       34.21      113.97     78.72 o 
  -4  11  12       17.90       46.01     81.12 o 
  -3  11  12        6.61      200.84    144.05 o 
  -2  11  12       20.73       32.82     26.82 o 
   0  11  12      110.29      134.84     33.74 o 
   1  11  12       26.38       31.52     28.50 o 
   2  11  12        3.66      -13.28     22.06 o 
   3  11  12        3.55       -1.43     21.80 o 
   4  11  12        0.80       18.18     24.59 o 
   5  11  12       16.15       42.31     27.01 o 
   6  11  12        2.68       12.27     46.18 o 
   7  11  12        4.88       25.30     30.54 o 
   8  11  12        5.77       31.61     39.66 o 
  -4  12  12        0.20       -7.05    163.55 o 
  -3  12  12      101.97      124.12     68.27 o 
  -2  12  12       78.25      186.88     66.97 o 
  -1  12  12       65.37       64.33     37.65 o 
   0  12  12      125.90       78.87     38.95 o 
   1  12  12       17.63       46.70     65.84 o 
   2  12  12      904.53      971.32     93.77 o 
   3  12  12       10.11       80.81     37.89 o 
   4  12  12        2.80       20.62     33.06 o 
   5  12  12      190.13      131.97     32.97 o 
   6  12  12      182.26      169.38     58.46 o 
   7  12  12        5.78       31.08     40.75 o 
   0  13  12       15.05       -3.28     31.74 o 
   1  13  12        1.88      -29.53     31.08 o 
   2  13  12        4.39       -7.08     31.68 o 
   3  13  12       40.80       72.98     36.97 o 
   4  13  12        1.34      -13.91     33.66 o 
   5  13  12        0.03       12.49     33.20 o 
  -5 -11  13        0.52       -7.88     28.85 o 
  -4 -11  13       42.04       56.34     35.20 o 
  -3 -11  13        9.61       -4.60     37.84 o 
  -2 -11  13        2.92      -21.43     36.44 o 
  -1 -11  13       19.71       16.45     40.36 o 
   0 -11  13       42.64       -8.29     36.79 o 
   1 -11  13       23.82       25.72     41.54 o 
   2 -11  13       15.81       43.64     40.50 o 
  -7 -10  13      134.06      129.22     44.16 o 
  -6 -10  13       11.09      -12.05     27.82 o 
  -5 -10  13        0.45        4.55     31.81 o 
  -4 -10  13      710.11      617.33     55.33 o 
  -3 -10  13      211.66      185.53     46.37 o 
  -2 -10  13      102.36      119.88     39.95 o 
  -1 -10  13       10.87        2.33     32.24 o 
   0 -10  13      307.49      285.12     50.86 o 
   1 -10  13      335.88      469.40     59.10 o 
   2 -10  13        0.19       23.41     39.98 o 
   3 -10  13      186.13      195.67     48.19 o 
   4 -10  13       41.60      -21.62     40.86 o 
  -8  -9  13        2.46        8.16     40.58 o 
  -7  -9  13        7.92       15.62     74.99 o 
  -6  -9  13        4.67      -32.12     31.87 o 
  -5  -9  13       28.16       14.10     26.48 o 
  -4  -9  13        7.93       15.59     24.80 o 
  -3  -9  13       25.20       -2.62     34.06 o 
  -2  -9  13       25.37       41.16     33.34 o 
  -1  -9  13      152.42      148.13     35.51 o 
   0  -9  13      136.06      140.24     52.46 o 
   1  -9  13       35.45       26.55     34.67 o 
   2  -9  13      134.14      127.57     42.58 o 
   3  -9  13      151.98      153.80     45.54 o 
   4  -9  13        2.66        1.56     62.15 o 
   5  -9  13        4.37      -27.02     39.28 o 
   6  -9  13       12.11      -29.74     44.64 o 
  -9  -8  13        0.53       15.39     38.62 o 
  -8  -8  13        9.50      -28.99     26.03 o 
  -7  -8  13       86.88       61.44     34.89 o 
  -6  -8  13      143.24      130.57     39.14 o 
  -5  -8  13      196.20      189.19     34.33 o 
  -4  -8  13       41.87       53.17     26.25 o 
  -3  -8  13       36.89       19.26     41.43 o 
  -2  -8  13      572.56      543.52     50.24 o 
  -1  -8  13     1336.37     1525.34     66.16 o 
   0  -8  13       15.86      -47.16     31.44 o 
   1  -8  13       62.83       73.27     31.11 o 
   2  -8  13      299.80      244.57     43.64 o 
   3  -8  13      467.69      409.69     68.56 o 
   4  -8  13      234.31      161.20     77.54 o 
   5  -8  13        5.77      -29.92     34.52 o 
   6  -8  13       87.85       59.28     39.49 o 
   7  -8  13      420.50      513.43    107.42 o 
 -10  -7  13        2.28        0.67     29.72 o 
  -9  -7  13        2.15      -32.61     30.20 o 
  -8  -7  13        5.75      -24.39     24.30 o 
  -7  -7  13       11.00       14.03     27.01 o 
  -6  -7  13        1.18      -29.87     21.73 o 
  -5  -7  13        9.21      -26.86     19.08 o 
  -4  -7  13       65.02       57.01     22.83 o 
  -3  -7  13       14.24       -5.57     26.20 o 
  -2  -7  13       10.67       11.09     24.49 o 
  -1  -7  13      227.44      197.51     31.92 o 
   0  -7  13       23.51       -7.09     26.71 o 
   1  -7  13      283.71      277.63     43.34 o 
   2  -7  13       72.51       50.95     35.51 o 
   3  -7  13       22.08      -10.88     33.72 o 
   4  -7  13       31.37       12.40     36.11 o 
   5  -7  13      166.06      106.22     39.97 o 
   6  -7  13      103.13      111.53     43.83 o 
   7  -7  13       78.67       56.67     42.83 o 
   8  -7  13        4.96      -10.84     34.43 o 
 -11  -6  13       27.68       22.37     51.18 o 
 -10  -6  13      213.77      193.88     40.54 o 
  -9  -6  13       83.72       61.91     30.99 o 
  -8  -6  13      377.53      407.51     57.56 o 
  -7  -6  13       37.70       29.70     25.71 o 
  -6  -6  13       58.84       20.94     24.75 o 
  -5  -6  13       99.05        7.77     25.23 o 
  -4  -6  13     2100.74     2354.18     67.71 o 
  -3  -6  13      160.85      191.17     29.40 o 
  -2  -6  13      640.44      751.10     41.08 o 
  -1  -6  13      233.19      231.69     27.27 o 
   0  -6  13        8.57        4.02     20.79 o 
   1  -6  13      235.69      236.08     29.70 o 
   2  -6  13     1908.83     2008.00     68.03 o 
   3  -6  13      976.44     1026.50     66.52 o 
   4  -6  13       49.75       53.55     33.06 o 
   5  -6  13      494.27      507.99     51.77 o 
   6  -6  13      231.34      203.70     44.85 o 
   7  -6  13       56.87       73.17     49.87 o 
   8  -6  13        1.56       -4.83     34.41 o 
   9  -6  13        6.51       12.56     34.40 o 
 -11  -5  13       30.93       69.84     41.96 o 
 -10  -5  13        9.01      -18.70     33.98 o 
  -9  -5  13       26.14      -12.51     29.51 o 
  -8  -5  13       27.57       60.35     27.30 o 
  -7  -5  13       14.55        4.22     22.08 o 
  -6  -5  13       29.95       19.27     21.17 o 
  -5  -5  13      118.56       98.59     23.33 o 
  -4  -5  13      280.47      220.40     28.98 o 
  -3  -5  13       66.57       83.51     26.81 o 
  -2  -5  13       35.83       17.54     15.75 o 
  -1  -5  13      194.34      226.33     25.62 o 
   0  -5  13       17.01       22.80     20.41 o 
   1  -5  13       42.91       19.91     22.27 o 
   2  -5  13       23.20       12.42     21.05 o 
   3  -5  13       11.47       28.51     27.06 o 
   4  -5  13      209.03      219.60     35.79 o 
   5  -5  13        9.44        6.13     27.26 o 
   6  -5  13       14.07        3.82     34.16 o 
   7  -5  13      148.36      145.09     46.26 o 
   8  -5  13       23.36        0.58     40.22 o 
   9  -5  13       20.13       51.39     50.00 o 
  10  -5  13       13.51       26.57     45.85 o 
 -11  -4  13       75.37       63.60     48.89 o 
 -10  -4  13      122.81      195.23     75.90 o 
  -9  -4  13        0.16      -48.63     32.42 o 
  -8  -4  13       40.28       51.28     51.41 o 
  -7  -4  13       32.56       42.00     28.02 o 
  -6  -4  13     1156.71     1194.61     58.21 o 
  -5  -4  13     2525.03     2671.44     78.00 o 
  -4  -4  13     1297.86     1432.68     58.07 o 
  -3  -4  13      681.64      708.45     37.99 o 
  -2  -4  13      854.10      768.73     35.52 o 
  -1  -4  13     1994.37     2076.01     53.60 o 
   0  -4  13      391.87      382.86     30.15 o 
   1  -4  13      179.82      155.59     31.02 o 
   2  -4  13      259.70      269.92     30.52 o 
   3  -4  13        4.07      -12.49     21.62 o 
   4  -4  13     1501.94     1598.40     59.26 o 
   5  -4  13      415.87      431.78     41.19 o 
   6  -4  13      716.12      786.85     62.04 o 
   7  -4  13      155.49      151.79     41.18 o 
   8  -4  13        9.60       28.85     35.60 o 
   9  -4  13       79.96      139.70     99.54 o 
  10  -4  13       26.04       24.15     57.25 o 
 -12  -3  13        1.03       89.51     76.42 o 
 -11  -3  13        1.70        5.07     34.95 o 
 -10  -3  13        9.12       -1.11     33.85 o 
  -9  -3  13        1.90      -28.26     27.75 o 
  -8  -3  13      114.98       75.08     31.69 o 
  -7  -3  13       90.86       58.29     24.80 o 
  -6  -3  13       28.87       20.97     16.10 o 
  -5  -3  13       77.45       66.84     15.07 o 
  -4  -3  13      115.37      104.73     16.43 o 
  -3  -3  13      155.53      179.67     21.41 o 
  -2  -3  13       78.58       73.70     18.21 o 
  -1  -3  13       18.07        4.29     12.35 o 
   0  -3  13      712.02      705.13     35.19 o 
   1  -3  13      375.92      376.78     31.44 o 
   2  -3  13      189.86      184.27     26.14 o 
   3  -3  13      510.21      537.25     40.41 o 
   4  -3  13       16.31      -21.00     22.36 o 
   5  -3  13       36.56        9.86     26.76 o 
   6  -3  13       76.48      105.92     29.54 o 
   7  -3  13       21.99      -35.04     34.10 o 
   8  -3  13       38.87       27.50     37.30 o 
   9  -3  13        4.41      -37.24     38.91 o 
  10  -3  13       69.67      113.79     65.84 o 
  11  -3  13       67.29      105.18     79.34 o 
 -12  -2  13        0.35      -29.89     52.91 o 
 -11  -2  13      157.98      162.54     89.19 o 
 -10  -2  13        6.47        4.62     30.30 o 
  -9  -2  13        9.88      -27.03     72.57 o 
  -8  -2  13      126.53       92.93     28.84 o 
  -7  -2  13        3.00       -9.32     12.79 o 
  -6  -2  13      117.06      112.82     20.23 o 
  -5  -2  13     2441.50     2513.32     72.45 o 
  -4  -2  13     2091.80     2076.52     63.55 o 
  -3  -2  13     7543.75     7324.27     93.07 o 
  -2  -2  13     6708.59     6985.30     94.50 o 
  -1  -2  13     9543.66     9941.98     88.44 o 
   0  -2  13     2802.27     2897.85     50.31 o 
   1  -2  13       61.05      107.95     22.23 o 
   2  -2  13     1401.75     1369.42     59.24 o 
   3  -2  13     1949.61     2085.49     64.27 o 
   4  -2  13      202.37      172.77     28.62 o 
   5  -2  13      163.28      154.45     40.30 o 
   6  -2  13        7.36       16.91     27.90 o 
   7  -2  13       80.39       51.30     32.99 o 
   8  -2  13      612.24      647.31     61.17 o 
   9  -2  13       12.28      -44.83     35.10 o 
  10  -2  13       50.05       37.67     46.49 o 
  11  -2  13       16.58       21.29     71.97 o 
 -12  -1  13        0.28      -27.86    104.58 o 
 -11  -1  13        1.25        5.96     53.50 o 
 -10  -1  13        5.82       -3.82     41.29 o 
  -9  -1  13       89.69       11.78     66.25 o 
  -8  -1  13        8.39       10.86     24.21 o 
  -7  -1  13       28.82       17.85     18.05 o 
  -6  -1  13       21.03       -1.38     15.85 o 
  -5  -1  13      127.26      127.54     18.35 o 
  -4  -1  13      162.73      210.21     35.00 o 
  -3  -1  13       32.59       33.92     23.48 o 
  -2  -1  13      502.62      485.69     30.14 o 
  -1  -1  13     2243.33     2359.84     44.44 o 
   0  -1  13      171.52      202.53     17.31 o 
   1  -1  13       75.25       85.65     14.60 o 
   2  -1  13      332.81      348.31     29.82 o 
   3  -1  13      108.07      110.57     20.51 o 
   4  -1  13      452.40      469.63     32.31 o 
   5  -1  13      357.88      346.61     33.43 o 
   6  -1  13        8.22      -34.02     24.74 o 
   7  -1  13      206.08      206.01     38.37 o 
   8  -1  13       11.32      -11.64     28.96 o 
   9  -1  13       23.65       40.61     35.48 o 
  10  -1  13        3.82       26.22     44.79 o 
  11  -1  13        4.36       -9.60     56.45 o 
  12  -1  13        2.17      -19.94    142.15 o 
 -12   0  13        1.93      -28.69     99.02 o 
 -11   0  13       35.26       55.55     63.32 o 
 -10   0  13       16.65      -31.22     25.37 o 
  -9   0  13      235.14      165.18     73.71 o 
  -8   0  13       29.51       21.08     23.93 o 
  -7   0  13      711.78      603.46     44.29 o 
  -6   0  13      225.20      217.55     23.22 o 
  -5   0  13      144.79      126.15     19.69 o 
  -4   0  13     2526.10     2636.52     65.46 o 
  -3   0  13     6492.34     6732.07    108.86 o 
  -2   0  13     3176.29     3300.88     86.49 o 
  -1   0  13    30775.44    30277.50    216.01 o 
   0   0  13       24.43      168.63     20.66 o 
   1   0  13    31116.58    31638.32    255.28 o 
   2   0  13     3435.25     3733.13     70.05 o 
   3   0  13     5535.41     5875.31     91.83 o 
   4   0  13     2274.75     2409.04     65.07 o 
   5   0  13       94.86       58.18     22.01 o 
   6   0  13      186.57      172.49     31.53 o 
   7   0  13      690.55      546.75     45.69 o 
   8   0  13       19.94       23.44     28.24 o 
   9   0  13      204.95      137.48     43.15 o 
  10   0  13       17.65      -50.51     35.09 o 
  11   0  13       54.34       79.36     68.25 o 
  12   0  13        5.58       37.83     69.23 o 
 -12   1  13        4.58      -60.52     77.50 o 
 -11   1  13        0.58      -52.83     87.20 o 
 -10   1  13       32.02      -26.82     62.97 o 
  -9   1  13       37.46      -15.56     81.67 o 
  -8   1  13       61.61       72.32     43.06 o 
  -7   1  13       19.36       48.14     21.48 o 
  -6   1  13       11.50        2.58     14.91 o 
  -5   1  13      147.29      162.20     22.26 o 
  -4   1  13      388.87      390.86     27.68 o 
  -3   1  13      345.87      402.92     27.62 o 
  -2   1  13      331.14      281.48     30.85 o 
  -1   1  13      117.50      145.40     22.25 o 
   0   1  13      489.14      500.15     27.85 o 
   1   1  13      729.32      719.19     29.34 o 
   2   1  13      119.04      117.20     18.73 o 
   3   1  13       73.05       61.66     20.35 o 
   4   1  13       21.57       12.88     18.47 o 
   5   1  13       14.55       31.26     18.68 o 
   6   1  13       32.70       24.75     22.14 o 
   7   1  13       23.90       27.62     24.88 o 
   8   1  13        4.82       -6.46     27.38 o 
   9   1  13       16.94       18.73     31.46 o 
  10   1  13       35.57       -5.99     55.69 o 
  11   1  13        2.17      -39.10     75.75 o 
  12   1  13       15.21      -47.59     62.09 o 
 -12   2  13       88.62       57.46     66.28 o 
 -11   2  13       13.11       18.81     54.40 o 
 -10   2  13        1.46      -57.19     46.41 o 
  -9   2  13      104.09       28.76    114.14 o 
  -8   2  13      318.97      305.88     36.16 o 
  -7   2  13      807.51      819.97     46.21 o 
  -6   2  13      272.39      185.46     24.98 o 
  -5   2  13      128.75       98.14     18.52 o 
  -4   2  13     3396.11     3227.17     85.46 o 
  -3   2  13     1133.04      978.07     54.62 o 
  -2   2  13       40.88       55.01     19.35 o 
  -1   2  13     8856.13     9051.08     73.88 o 
   0   2  13     2790.78     2933.00     43.26 o 
   1   2  13      185.18      191.57     18.91 o 
   2   2  13     7662.66     7629.41     87.23 o 
   3   2  13      882.77      905.29     36.01 o 
   4   2  13     5226.94     4957.75     78.52 o 
   5   2  13       50.93       73.19     20.13 o 
   6   2  13     1239.61     1276.37     55.39 o 
   7   2  13     1279.40     1378.33     80.63 o 
   8   2  13      110.44       59.20     26.69 o 
   9   2  13       34.93       21.29     27.05 o 
  10   2  13        0.75      -40.03     38.88 o 
  11   2  13      114.88       35.71     51.28 o 
  12   2  13        0.62      -42.10     94.89 o 
 -11   3  13        0.97        4.53     86.78 o 
 -10   3  13        0.15      -40.29     42.58 o 
  -9   3  13       26.32       51.63     42.35 o 
  -8   3  13       12.33       -8.31     44.62 o 
  -7   3  13        8.92      -14.01     28.75 o 
  -6   3  13        3.58       -9.96     14.61 o 
  -5   3  13        6.74       -5.31     32.19 o 
  -4   3  13        7.83       29.06     29.64 o 
  -3   3  13       38.48       77.96     26.51 o 
  -2   3  13      864.39      913.46     29.76 o 
  -1   3  13       33.26       33.80      9.07 o 
   0   3  13      285.25      305.47     16.73 o 
   1   3  13       18.73       23.52      8.48 o 
   2   3  13      194.19      204.29     18.44 o 
   3   3  13      377.58      338.95     30.54 o 
   4   3  13       63.37       53.17     13.30 o 
   5   3  13      140.50      107.31     21.38 o 
   6   3  13       31.69       18.00     19.33 o 
   7   3  13        1.40        0.12     19.89 o 
   8   3  13        0.51      -29.82     19.88 o 
   9   3  13        0.85      -35.75     35.14 o 
  10   3  13        1.32        4.82     39.25 o 
  11   3  13        5.26      -23.34     49.57 o 
  12   3  13        5.59      -22.25     57.72 o 
 -11   4  13      144.43      123.02     63.52 o 
 -10   4  13       81.44       83.76     70.47 o 
  -9   4  13       45.51      -56.60     43.47 o 
  -8   4  13       32.78       45.80     34.57 o 
  -7   4  13       57.94       46.70     35.08 o 
  -6   4  13      446.73      454.50     41.37 o 
  -5   4  13      109.67       85.62     19.28 o 
  -4   4  13     2454.56     2511.12     67.59 o 
  -3   4  13     2493.67     2680.26     56.20 o 
  -2   4  13       53.04       73.74     11.51 o 
  -1   4  13       65.34       43.56      8.85 o 
   0   4  13      567.31      681.36     23.66 o 
   1   4  13      119.72      111.46     12.00 o 
   2   4  13    10661.56    10815.80    109.78 o 
   3   4  13     2071.44     2170.12     46.83 o 
   4   4  13      370.68      407.07     39.70 o 
   5   4  13       29.18       33.55     14.40 o 
   6   4  13       89.46       77.77     16.33 o 
   7   4  13        0.41      -18.66     12.44 o 
   8   4  13      101.60       92.85     34.04 o 
   9   4  13      246.29      242.21     51.08 o 
  10   4  13       56.16       79.16     51.62 o 
  11   4  13      106.85       79.94     45.87 o 
  12   4  13       43.01        1.46     57.87 o 
 -10   5  13        2.54      -24.23     55.47 o 
  -9   5  13       47.90       16.94     49.72 o 
  -8   5  13        2.59       -1.17     37.12 o 
  -7   5  13        2.67      -25.79     41.99 o 
  -6   5  13       36.55       11.12     29.08 o 
  -5   5  13       27.96       45.75     25.46 o 
  -4   5  13      122.35      161.01     22.69 o 
  -3   5  13       90.08       77.50     12.66 o 
  -2   5  13       20.35       11.57      8.39 o 
  -1   5  13       52.10       78.15     18.39 o 
   0   5  13        0.13      -12.16      8.11 o 
   1   5  13      129.41      202.78     17.67 o 
   2   5  13       24.93        8.04     10.42 o 
   3   5  13       35.01       28.79     12.99 o 
   4   5  13       51.75       59.61     18.74 o 
   5   5  13       53.40       72.54     26.74 o 
   6   5  13       38.04       37.63     28.45 o 
   7   5  13       12.19      -17.76     25.24 o 
   8   5  13        9.00        8.55     31.87 o 
   9   5  13        0.36      -22.61     31.20 o 
  10   5  13        1.71      -19.43     40.15 o 
  11   5  13        1.29      -48.58     37.87 o 
  12   5  13        1.24       34.11     56.99 o 
 -10   6  13        0.20      -62.43     51.29 o 
  -9   6  13      243.35      285.73     60.75 o 
  -8   6  13       93.38       54.17     50.17 o 
  -7   6  13       28.70      -24.19     61.89 o 
  -6   6  13      559.31      556.74     58.99 o 
  -5   6  13        0.17        4.32     26.05 o 
  -4   6  13      544.75      589.22     33.92 o 
  -3   6  13       21.67       19.27     11.05 o 
  -2   6  13      416.80      440.90     27.31 o 
  -1   6  13     2074.21     2053.50     46.29 o 
   0   6  13     1748.57     1932.50     41.98 o 
   1   6  13      116.21      153.70     16.62 o 
   2   6  13      271.74      305.00     24.50 o 
   3   6  13     1632.01     1513.55     38.03 o 
   4   6  13       43.78       44.34     13.35 o 
   5   6  13      952.50      972.60     64.39 o 
   6   6  13       42.26       70.24     27.02 o 
   7   6  13       13.80       30.23     25.65 o 
   8   6  13      234.36      231.46     47.69 o 
   9   6  13       19.88       39.33     41.69 o 
  10   6  13        4.45      -18.42     43.81 o 
  11   6  13       27.26       49.62     44.95 o 
  12   6  13        1.34      -19.12     88.33 o 
  -9   7  13        2.01      -24.54     47.69 o 
  -8   7  13        0.65      -31.83     42.41 o 
  -7   7  13        5.50       12.84     37.45 o 
  -6   7  13       68.45       69.58     45.56 o 
  -5   7  13       55.41       14.82     36.65 o 
  -4   7  13        6.22        3.67     31.59 o 
  -3   7  13        1.86      -13.02     14.52 o 
  -2   7  13        8.47        2.84     12.09 o 
  -1   7  13      232.38      244.45     20.33 o 
   0   7  13       73.59       67.22     13.65 o 
   1   7  13       11.95        8.84      8.49 o 
   2   7  13       44.52       31.28     14.06 o 
   3   7  13        2.57        3.69     13.30 o 
   4   7  13       16.05        4.09     13.34 o 
   5   7  13       15.37      -10.73     17.88 o 
   6   7  13       22.74       19.20     26.75 o 
   7   7  13        2.48       11.24     26.79 o 
   8   7  13        4.82      -19.13     30.03 o 
   9   7  13       11.01       12.36     57.81 o 
  10   7  13        5.23      119.29    130.91 o 
  11   7  13        0.32      120.16    137.96 o 
  -9   8  13      151.08      172.72     58.53 o 
  -8   8  13       76.26       46.15     58.35 o 
  -7   8  13      285.91      269.75     54.48 o 
  -6   8  13        8.13       -5.63     35.04 o 
  -5   8  13      117.22      112.95     42.11 o 
  -4   8  13      151.64       74.57     23.45 o 
  -3   8  13      356.15      301.46     31.37 o 
  -2   8  13      673.41      648.56     43.82 o 
  -1   8  13     1314.91     1253.49     43.94 o 
   0   8  13      101.26       92.63     17.22 o 
   1   8  13      110.29       87.02     16.20 o 
   2   8  13      153.68      138.25     22.44 o 
   3   8  13       11.36       29.08     19.72 o 
   4   8  13     1470.14     1497.41     62.91 o 
   5   8  13       16.18       68.55     27.66 o 
   6   8  13     1714.50     1725.80     77.69 o 
   7   8  13       61.05      101.31     44.51 o 
   8   8  13        0.31        6.48     25.80 o 
   9   8  13      191.14      181.20     45.06 o 
  10   8  13        5.78       21.57     48.80 o 
  11   8  13       67.53       34.00     50.37 o 
  -8   9  13        3.12      -27.66     43.32 o 
  -7   9  13        0.77       56.37     41.53 o 
  -6   9  13       17.26       25.71     46.16 o 
  -5   9  13        6.19      -20.67     32.48 o 
  -4   9  13       11.35      -20.62     29.71 o 
  -3   9  13       63.50       69.82     23.98 o 
  -2   9  13       20.11       29.04     36.26 o 
  -1   9  13       50.71       34.93     20.80 o 
   0   9  13       39.66       23.05     21.11 o 
   1   9  13       46.69       48.98     20.66 o 
   2   9  13       76.01       42.75     22.96 o 
   3   9  13       17.62        8.04     23.19 o 
   4   9  13       33.69       15.20     22.81 o 
   5   9  13       14.34       26.46     34.69 o 
   6   9  13       11.10       11.41     23.54 o 
   7   9  13       20.36       -1.13     23.70 o 
   8   9  13        2.93       -7.91     32.36 o 
   9   9  13        3.71      -23.90     47.50 o 
  10   9  13        1.95      -18.17     27.97 o 
  -7  10  13       38.39       59.74     66.58 o 
  -6  10  13      130.16      223.20     69.80 o 
  -5  10  13      135.75      127.68     51.71 o 
  -4  10  13      201.05      221.06     62.90 o 
  -3  10  13      252.80      286.80     61.67 o 
  -2  10  13       35.37        2.77     38.44 o 
  -1  10  13      247.61      266.56     76.72 o 
   0  10  13        2.04       14.36     45.78 o 
   1  10  13      786.80      702.89     52.11 o 
   2  10  13       70.08       79.47     23.84 o 
   3  10  13      108.63       87.67     26.50 o 
   4  10  13       63.06       41.72     27.13 o 
   5  10  13        6.27      -12.51     22.49 o 
   6  10  13        8.24       27.34     29.34 o 
   7  10  13      166.85      184.97     55.44 o 
   8  10  13       71.26       32.67     32.88 o 
   9  10  13      121.53      150.15     69.15 o 
  -5  11  13       24.02      100.83    101.91 o 
  -4  11  13        9.90       57.45     74.38 o 
  -3  11  13        4.10       87.83     72.10 o 
  -2  11  13       29.56      -15.18     45.57 o 
   0  11  13        7.30      -38.32     31.62 o 
   1  11  13       38.02       19.12     33.69 o 
   2  11  13        4.83       15.36     28.76 o 
   3  11  13       25.63       29.76     22.67 o 
   4  11  13       52.73       36.43     27.69 o 
   5  11  13       15.42        5.54     30.02 o 
   6  11  13        2.52       38.13     49.37 o 
   7  11  13        2.91      -10.58     31.86 o 
   8  11  13        4.16      135.74    106.81 o 
  -4  12  13      130.84      248.20    211.65 o 
  -3  12  13       36.39      153.83    114.93 o 
  -1  12  13       36.90       15.75     75.48 o 
   0  12  13       48.98       23.90     38.13 o 
   1  12  13      134.82      112.41     63.09 o 
   2  12  13        2.30       46.92     29.38 o 
   3  12  13      214.24      176.30     41.20 o 
   4  12  13      420.14      448.02     69.48 o 
   5  12  13        9.41        7.14     28.08 o 
   6  12  13       25.55       22.25     91.23 o 
   7  12  13       25.26       12.56     37.95 o 
   0  13  13        3.56       -7.80     48.35 o 
   1  13  13       11.31      -51.47     34.32 o 
   2  13  13       11.01      -13.94     30.94 o 
   3  13  13        0.46       23.35     33.08 o 
   4  13  13       64.60       91.51     50.83 o 
   5  13  13       12.41       59.20     39.86 o 
  -4 -11  14       36.51       -2.80     28.94 o 
  -3 -11  14        5.20      -13.00     28.39 o 
  -2 -11  14       45.88       41.07     66.46 o 
  -1 -11  14       53.57       30.19     40.43 o 
   0 -11  14       28.02       77.71     42.65 o 
   1 -11  14        0.66      -58.43     38.96 o 
  -6 -10  14       52.37       12.69     47.86 o 
  -5 -10  14      267.83      304.03     47.40 o 
  -4 -10  14        2.95        5.23     27.35 o 
  -3 -10  14       32.81       86.46     42.64 o 
  -2 -10  14       81.86       84.73     42.92 o 
  -1 -10  14        8.97      -22.24     30.23 o 
   0 -10  14      199.69      220.90     48.78 o 
   1 -10  14       23.64       36.24     38.96 o 
   2 -10  14       90.65      109.62     45.48 o 
   3 -10  14      204.15      150.28     53.96 o 
   4 -10  14        0.69       -6.57     53.15 o 
  -8  -9  14       14.84       -5.17     46.46 o 
  -7  -9  14       41.63        8.47     35.70 o 
  -6  -9  14        8.76      -50.09     41.43 o 
  -5  -9  14       42.01       48.40     29.78 o 
  -4  -9  14       19.08       51.31     29.94 o 
  -3  -9  14       56.18       86.15     38.28 o 
  -2  -9  14        1.55      -40.21     29.42 o 
  -1  -9  14      426.42      429.16     49.30 o 
   0  -9  14       49.22       58.72     42.07 o 
   1  -9  14      225.57      175.05     42.33 o 
   2  -9  14       62.22       -1.62     35.73 o 
   3  -9  14        7.67      -38.32     43.89 o 
   4  -9  14        1.88       -2.23     35.94 o 
   5  -9  14      152.70      102.32     45.44 o 
  -9  -8  14        0.58        1.56     34.71 o 
  -8  -8  14       79.61       50.80     36.55 o 
  -7  -8  14        4.59      -13.74     26.30 o 
  -6  -8  14       16.18        1.15     32.46 o 
  -5  -8  14       79.29       -7.65     27.77 o 
  -4  -8  14       67.71       31.03     27.11 o 
  -3  -8  14       63.96       51.87     32.60 o 
  -2  -8  14      286.29      254.29     42.09 o 
  -1  -8  14      793.52      865.23     57.67 o 
   0  -8  14      403.88      326.75     47.58 o 
   1  -8  14      791.64      733.71     68.03 o 
   2  -8  14      311.70      331.46     51.19 o 
   3  -8  14      689.79      553.82     54.75 o 
   4  -8  14       86.33       99.30     65.28 o 
   5  -8  14      128.67       -6.66     59.19 o 
   6  -8  14       59.74       99.99     41.32 o 
   7  -8  14       26.43      -19.50     62.70 o 
 -10  -7  14        2.48        3.66     29.16 o 
  -9  -7  14        7.24      -19.68     31.06 o 
  -8  -7  14        5.17      -48.66     32.44 o 
  -7  -7  14        9.53      -29.72     33.72 o 
  -6  -7  14      103.86      110.79     45.61 o 
  -5  -7  14       11.88        2.80     22.87 o 
  -4  -7  14        7.61        3.33     21.87 o 
  -3  -7  14       42.29       18.82     27.11 o 
  -2  -7  14      314.15      367.61     37.82 o 
  -1  -7  14       66.06       95.28     29.31 o 
   0  -7  14      146.17      104.79     34.00 o 
   1  -7  14      123.73       92.86     34.89 o 
   2  -7  14        2.99      -42.31     28.20 o 
   3  -7  14       18.21      -22.49     33.06 o 
   4  -7  14       29.47        9.61     32.08 o 
   5  -7  14       15.54       10.39     43.54 o 
   6  -7  14       19.47      -21.92     48.99 o 
   7  -7  14        2.93      -16.26     35.85 o 
   8  -7  14       73.50       88.27     74.84 o 
 -10  -6  14        2.97       32.95     32.47 o 
  -9  -6  14       58.76        0.04     27.10 o 
  -8  -6  14        5.26      -34.16     22.77 o 
  -7  -6  14       47.61       20.31     26.82 o 
  -6  -6  14      169.94      144.97     30.74 o 
  -5  -6  14       10.94        9.02     26.94 o 
  -4  -6  14        4.43       14.51     22.40 o 
  -3  -6  14     1038.88     1069.99     49.65 o 
  -2  -6  14      900.83      932.49     51.27 o 
  -1  -6  14      156.31      171.43     26.29 o 
   0  -6  14      467.24      585.79     47.29 o 
   1  -6  14     2268.81     2359.54     72.67 o 
   2  -6  14     2156.96     2206.85     71.94 o 
   3  -6  14        0.75      -39.24     26.16 o 
   4  -6  14      528.19      449.74     51.18 o 
   5  -6  14        4.21      -45.93     40.20 o 
   6  -6  14      212.14      130.46     45.68 o 
   7  -6  14       83.86      120.88     45.86 o 
   8  -6  14      130.54      160.72     43.78 o 
   9  -6  14        4.00       33.68     43.89 o 
 -11  -5  14        3.09       13.35     35.24 o 
 -10  -5  14        1.58      -37.30     32.35 o 
  -9  -5  14       28.12       30.32     32.98 o 
  -8  -5  14       41.59       26.30     24.25 o 
  -7  -5  14       30.59      -33.13     22.73 o 
  -6  -5  14        6.44      -20.50     21.04 o 
  -5  -5  14       61.27       64.85     22.82 o 
  -4  -5  14       16.34       28.80     20.04 o 
  -3  -5  14      199.99      281.99     32.83 o 
  -2  -5  14       49.61       62.65     17.91 o 
  -1  -5  14       10.24        9.17     19.22 o 
   0  -5  14      132.80      154.26     27.25 o 
   1  -5  14      149.16      160.63     29.56 o 
   2  -5  14       13.04        5.00     25.29 o 
   3  -5  14       78.07       86.40     25.78 o 
   4  -5  14       14.64       21.72     25.36 o 
   5  -5  14       24.08       24.55     30.38 o 
   6  -5  14       51.38       69.65     32.94 o 
   7  -5  14       10.56       17.06     47.03 o 
   8  -5  14        3.87       28.35     36.17 o 
   9  -5  14       40.97       57.02     57.72 o 
 -11  -4  14       55.03       66.96     43.17 o 
 -10  -4  14       81.18       48.50     41.54 o 
  -9  -4  14       14.43      -11.47     32.25 o 
  -8  -4  14      344.95      384.21     48.66 o 
  -7  -4  14       35.27       50.15     30.63 o 
  -6  -4  14      173.97      168.37     28.69 o 
  -5  -4  14      131.89      145.92     25.39 o 
  -4  -4  14        3.68        0.41     15.34 o 
  -3  -4  14       19.62      -14.65     15.55 o 
  -2  -4  14     1289.99     1359.69     49.30 o 
  -1  -4  14     1713.36     1666.30     51.46 o 
   0  -4  14      201.30      156.33     31.98 o 
   1  -4  14      328.27      385.72     33.09 o 
   2  -4  14        4.46       -8.74     23.51 o 
   3  -4  14     1168.46     1238.83     63.27 o 
   4  -4  14       31.13       29.88     27.02 o 
   5  -4  14     1523.15     1488.24     72.67 o 
   6  -4  14       28.39      -24.90     32.68 o 
   7  -4  14      396.85      373.01     47.17 o 
   8  -4  14      450.72      468.60     58.07 o 
   9  -4  14      353.83      421.82     97.79 o 
  10  -4  14        0.90       -1.56    109.98 o 
 -11  -3  14        1.96      -20.48     28.74 o 
 -10  -3  14       12.64       19.94     38.15 o 
  -9  -3  14        5.86       -2.73     29.64 o 
  -8  -3  14        8.46      -26.71     28.04 o 
  -7  -3  14       14.71       17.29     20.14 o 
  -6  -3  14        6.57       -4.17     15.12 o 
  -5  -3  14      101.56       97.66     15.64 o 
  -4  -3  14      271.40      258.48     24.03 o 
  -3  -3  14      182.96      185.00     22.80 o 
  -2  -3  14      991.83     1112.16     42.77 o 
  -1  -3  14      330.29      336.91     25.52 o 
   0  -3  14       29.18       33.29     13.84 o 
   1  -3  14      275.67      293.03     35.00 o 
   2  -3  14        0.02      -10.23     17.38 o 
   3  -3  14      585.91      598.01     41.63 o 
   4  -3  14       34.52       14.95     26.86 o 
   5  -3  14      200.32      180.23     35.95 o 
   6  -3  14      160.69      185.43     38.10 o 
   7  -3  14       15.51      -47.98     32.99 o 
   8  -3  14       34.24        4.66     61.67 o 
   9  -3  14        1.65      -31.00     44.32 o 
  10  -3  14       29.35       23.18     52.04 o 
  11  -3  14        2.18       38.97     63.21 o 
 -12  -2  14        5.37       33.92     61.12 o 
 -11  -2  14        6.23       56.62     83.88 o 
 -10  -2  14        0.46      -22.87     30.22 o 
  -9  -2  14        2.46      -60.37     86.40 o 
  -8  -2  14      115.81      117.70     29.52 o 
  -7  -2  14      222.06       98.39     28.29 o 
  -6  -2  14       82.44       81.88     18.36 o 
  -5  -2  14     3152.34     3215.31     83.42 o 
  -4  -2  14     1234.82     1404.22     46.62 o 
  -3  -2  14     3779.92     3436.04     63.19 o 
  -2  -2  14     1197.62     1345.52     56.79 o 
  -1  -2  14        3.54       85.27     18.15 o 
   0  -2  14     2951.03     3139.39     53.38 o 
   1  -2  14      951.87      963.27     48.61 o 
   2  -2  14     3030.60     3257.50     77.14 o 
   3  -2  14      230.79      179.70     28.45 o 
   4  -2  14      351.23      379.69     37.33 o 
   5  -2  14      272.62      268.87     34.14 o 
   6  -2  14      533.55      479.25     47.43 o 
   7  -2  14        4.14      -45.60     30.40 o 
   8  -2  14     1016.25      871.46     87.12 o 
   9  -2  14       18.23        4.27     37.93 o 
  10  -2  14      272.88      207.00     73.43 o 
  11  -2  14      381.79      297.20     91.56 o 
 -12  -1  14        0.01      -17.51     82.28 o 
 -11  -1  14       26.98       91.71     65.19 o 
 -10  -1  14       26.72       -0.70     32.14 o 
  -9  -1  14       23.06        5.99     25.82 o 
  -8  -1  14       19.19      -22.07     50.72 o 
  -7  -1  14        3.82      -18.92     16.94 o 
  -6  -1  14       34.52       36.59     16.80 o 
  -5  -1  14      101.53       74.56     18.29 o 
  -4  -1  14      167.10      138.42     22.55 o 
  -3  -1  14     1099.86     1189.20     42.07 o 
  -2  -1  14      173.76      199.30     19.30 o 
  -1  -1  14      865.99      960.43     32.57 o 
   0  -1  14      117.65      122.24     16.51 o 
   1  -1  14      913.24      993.84     33.40 o 
   2  -1  14      396.10      364.98     27.91 o 
   3  -1  14        7.85        1.35     14.84 o 
   4  -1  14      101.55      101.68     21.24 o 
   5  -1  14      449.36      412.75     36.33 o 
   6  -1  14        8.21       41.98     26.47 o 
   7  -1  14      116.46       85.44     33.75 o 
   8  -1  14       45.53        2.38     33.31 o 
   9  -1  14       57.43       58.23     37.31 o 
  10  -1  14       34.11       28.07     51.04 o 
  11  -1  14        3.20      -40.52     39.78 o 
 -12   0  14        0.00      -37.90     68.38 o 
 -11   0  14       40.93      -10.81     58.47 o 
 -10   0  14        9.92       -7.06     47.06 o 
  -9   0  14       24.68        3.01     32.12 o 
  -8   0  14      564.83      475.04     46.61 o 
  -7   0  14        1.52       -3.18     23.03 o 
  -6   0  14      508.35      480.06     33.72 o 
  -5   0  14       20.54        2.39     14.60 o 
  -4   0  14     1122.13     1054.20     74.36 o 
  -3   0  14      643.39      584.90     38.32 o 
  -2   0  14       16.29       67.92     24.95 o 
  -1   0  14       41.35     1495.00    318.20 o 
   0   0  14    16621.09    15646.09    135.25 o 
   2   0  14      117.01      134.04     23.72 o 
   3   0  14      807.08      658.65     45.31 o 
   4   0  14     1387.37     1463.00     55.01 o 
   5   0  14       71.55       67.24     24.15 o 
   6   0  14      422.09      377.41     38.19 o 
   7   0  14       11.73       33.48     26.42 o 
   8   0  14      563.04      559.84     53.40 o 
   9   0  14       63.84       40.17     32.68 o 
  10   0  14        5.72        1.83     38.89 o 
  11   0  14       36.10       12.65     89.61 o 
  12   0  14        0.03        1.84     62.66 o 
 -12   1  14       16.30      -58.85    129.06 o 
 -11   1  14        4.83       53.58     70.96 o 
 -10   1  14       30.81       23.49     63.16 o 
  -9   1  14        3.69      -87.45    125.26 o 
  -8   1  14        1.84      -24.62     23.25 o 
  -7   1  14       52.67       31.07     20.77 o 
  -6   1  14       35.77       30.40     17.61 o 
  -5   1  14      106.06      159.44     30.25 o 
  -4   1  14       98.50       87.54     16.14 o 
  -3   1  14       92.89       79.11     28.82 o 
  -2   1  14      933.64     1012.51     49.15 o 
  -1   1  14      539.07      558.23     31.30 o 
   0   1  14     1043.39     1202.59     42.17 o 
   1   1  14      405.64      421.23     34.97 o 
   2   1  14      417.84      364.26     25.99 o 
   3   1  14      101.61       76.31     19.02 o 
   4   1  14     1236.75     1393.64     56.69 o 
   5   1  14       19.99       -4.17     18.57 o 
   6   1  14       13.43       -9.35     19.78 o 
   7   1  14       36.42       58.98     24.56 o 
   8   1  14       15.39      -14.81     23.19 o 
   9   1  14       12.15      -26.93     29.40 o 
  10   1  14        2.67      -30.89     61.34 o 
  11   1  14        1.76      -25.80     49.14 o 
  12   1  14        1.99      -61.05     54.25 o 
 -11   2  14       14.88       21.19     74.14 o 
 -10   2  14      383.54      354.73     71.56 o 
  -9   2  14       23.18        1.68     39.37 o 
  -8   2  14      103.65      103.59     28.90 o 
  -7   2  14       81.53       30.68     22.71 o 
  -6   2  14      930.53      948.92     49.95 o 
  -5   2  14      185.06      188.12     36.29 o 
  -4   2  14      279.23      317.37     39.51 o 
  -3   2  14      572.32      551.61     50.38 o 
  -2   2  14      247.05      210.49     14.43 o 
  -1   2  14     1216.59     1353.10     31.97 o 
   0   2  14      544.73      657.28     33.79 o 
   1   2  14     2870.38     2745.56     43.26 o 
   2   2  14     7721.34     7383.67     97.34 o 
   3   2  14     1402.93     1368.69     52.60 o 
   4   2  14        1.10       54.42     20.27 o 
   5   2  14      714.54      751.79     52.57 o 
   6   2  14     2406.67     2652.01     78.13 o 
   7   2  14      268.09      249.92     50.14 o 
   8   2  14       21.90       17.71     27.17 o 
   9   2  14      328.92      301.56     50.62 o 
  10   2  14       95.74       93.59     49.94 o 
  11   2  14       14.79       -3.58     51.36 o 
  12   2  14        0.13      -44.21     53.79 o 
 -11   3  14       51.74      -25.82     67.45 o 
 -10   3  14        9.56        8.00     44.34 o 
  -9   3  14       10.98      -13.49     39.15 o 
  -8   3  14        4.75      -53.59     43.65 o 
  -7   3  14       86.91      109.34     37.20 o 
  -6   3  14       10.53       33.72     26.03 o 
  -5   3  14      100.86      128.60     36.72 o 
  -4   3  14       72.54      109.60     32.93 o 
  -3   3  14       62.17       21.00     22.65 o 
  -2   3  14       65.88       81.22     15.03 o 
  -1   3  14      444.04      492.73     21.54 o 
   0   3  14      201.37      185.10     12.99 o 
   1   3  14      295.08      323.31     34.01 o 
   2   3  14      115.76      150.83     23.20 o 
   3   3  14       23.51       34.53     13.32 o 
   4   3  14       43.96       42.67     16.24 o 
   5   3  14      260.19      219.32     21.19 o 
   6   3  14       58.02       51.84     19.84 o 
   7   3  14       38.66       26.67     24.88 o 
   8   3  14        3.21      -16.30     21.44 o 
   9   3  14       15.11       24.99     38.97 o 
  10   3  14       14.28      -31.73     45.51 o 
  11   3  14        1.20      -36.32     48.25 o 
  12   3  14        0.46      131.25     86.44 o 
 -11   4  14        0.50      -37.02     53.31 o 
 -10   4  14      287.83      306.53     72.78 o 
  -9   4  14      257.61      308.24     67.20 o 
  -8   4  14       26.57      -29.92     36.21 o 
  -7   4  14      606.89      689.73     52.47 o 
  -6   4  14      364.98      367.45     40.48 o 
  -5   4  14      366.48      364.37     39.61 o 
  -4   4  14       94.98      108.63     32.23 o 
  -3   4  14      711.56      658.06     34.86 o 
  -2   4  14      217.61      307.93     21.86 o 
  -1   4  14      148.32      160.16     15.11 o 
   0   4  14     6972.83     6772.74     62.72 o 
   1   4  14       44.26       46.99     11.53 o 
   2   4  14     1034.55     1081.14     29.36 o 
   3   4  14     1156.13     1253.81     42.74 o 
   4   4  14     1074.12     1242.86     39.32 o 
   5   4  14     1889.46     1962.78     46.73 o 
   6   4  14        5.62        2.06     16.45 o 
   7   4  14      695.00      677.48     37.54 o 
   8   4  14       37.58       57.76     33.10 o 
   9   4  14       68.95       33.32     43.28 o 
  10   4  14      231.67      241.81     76.23 o 
  11   4  14        0.50        0.60     40.41 o 
  12   4  14        0.16      -67.19     44.80 o 
 -10   5  14        8.43      -11.33     53.22 o 
  -9   5  14        2.33       -3.46     51.06 o 
  -8   5  14        0.73      -13.91     40.79 o 
  -7   5  14        0.03      -57.87     55.23 o 
  -6   5  14       11.20      -11.03     28.22 o 
  -5   5  14       11.11      -26.73     28.99 o 
  -4   5  14       77.96       75.44     24.86 o 
  -3   5  14       50.70       49.67      9.08 o 
  -2   5  14       65.99       47.83     10.06 o 
  -1   5  14        2.77       -6.70      9.51 o 
   0   5  14        1.45       -5.61      7.13 o 
   1   5  14      186.93      223.55     18.16 o 
   2   5  14      228.97      245.22     25.94 o 
   3   5  14       52.24       56.23     14.62 o 
   4   5  14       32.09       12.27     14.22 o 
   5   5  14       63.19       72.71     18.32 o 
   6   5  14       11.94      -17.60     22.65 o 
   7   5  14        2.48       -7.39     29.38 o 
   8   5  14        2.14      -37.88     25.25 o 
   9   5  14        2.82      -35.52     41.32 o 
  10   5  14        1.22       -3.74     45.80 o 
  11   5  14        1.59      -16.01     61.47 o 
  12   5  14        3.09      -65.09     43.39 o 
 -10   6  14       23.00       27.73     56.41 o 
  -9   6  14       75.27       96.53     55.21 o 
  -8   6  14        0.88      -57.53     38.36 o 
  -7   6  14      696.41      698.47     65.69 o 
  -6   6  14      134.38       68.34     41.89 o 
  -5   6  14      878.81      947.39     61.74 o 
  -4   6  14        0.22      -17.78     13.88 o 
  -3   6  14     3022.92     2963.33     45.63 o 
  -2   6  14      132.83      114.97     16.44 o 
  -1   6  14       55.20       69.56     14.25 o 
   0   6  14      129.88      108.61     15.02 o 
   1   6  14      621.03      624.58     26.02 o 
   2   6  14      814.13      877.71     33.98 o 
   3   6  14     2383.07     2375.84     50.19 o 
   4   6  14      120.27      118.00     17.24 o 
   5   6  14     1281.21     1313.47     60.28 o 
   6   6  14      973.63     1051.44     81.51 o 
   7   6  14      222.54      230.24     42.01 o 
   8   6  14      392.75      326.73     49.90 o 
   9   6  14       17.93      -10.04     37.81 o 
  10   6  14       16.87       44.43     80.62 o 
  11   6  14        0.58      102.12     72.41 o 
  -9   7  14       14.39        5.05     50.06 o 
  -8   7  14        0.38      -15.13     46.32 o 
  -7   7  14        3.12       41.06     40.91 o 
  -6   7  14       18.34       79.28     40.93 o 
  -5   7  14        5.77       -7.34     31.95 o 
  -4   7  14       23.24        1.40     16.83 o 
  -3   7  14       90.55       59.42     28.79 o 
  -2   7  14       86.33       79.75     19.48 o 
  -1   7  14       31.56       27.72     13.69 o 
   0   7  14      159.19      143.75     18.34 o 
   1   7  14       12.25       27.92     10.34 o 
   2   7  14       29.52       35.48     15.22 o 
   3   7  14      104.99       91.24     18.63 o 
   4   7  14       25.80        8.66     16.70 o 
   5   7  14        0.10      -14.65     19.15 o 
   6   7  14       15.71        7.78     22.24 o 
   7   7  14        0.75       -8.70     32.31 o 
   8   7  14       15.94       -8.42     44.46 o 
   9   7  14        0.62       12.66     83.75 o 
  10   7  14        0.58      249.92    301.51 o 
  11   7  14        2.85      -12.40     61.19 o 
  -8   8  14        1.28      -10.31     45.66 o 
  -7   8  14       65.73       94.74     83.76 o 
  -6   8  14      200.00      144.35     74.86 o 
  -5   8  14       35.99       26.69     35.83 o 
  -4   8  14      837.73      793.32     69.11 o 
  -3   8  14      852.25      851.01     51.73 o 
  -2   8  14        2.52      -30.32     22.18 o 
  -1   8  14      115.59       90.47     22.74 o 
   0   8  14      390.08      399.80     38.76 o 
   1   8  14      112.73       69.48     20.94 o 
   2   8  14      270.47      251.52     22.92 o 
   3   8  14     1499.04     1563.18     60.17 o 
   4   8  14        3.13        8.45     21.35 o 
   5   8  14      609.38      691.18     61.55 o 
   6   8  14        0.94       49.24     25.54 o 
   7   8  14       48.46      -18.92     24.69 o 
   8   8  14      142.99      154.40     43.53 o 
   9   8  14       12.84       43.67     58.13 o 
  10   8  14       35.85      -64.53    109.03 o 
  11   8  14        4.39      162.44    146.86 o 
  -8   9  14        1.32       44.10     51.61 o 
  -7   9  14        0.24        8.27     62.81 o 
  -6   9  14        1.03        9.02     96.56 o 
  -5   9  14        1.74      -22.01     51.65 o 
  -4   9  14       43.70       32.42     40.63 o 
  -3   9  14        5.45      -10.89     31.48 o 
  -2   9  14      113.38       90.55     26.27 o 
  -1   9  14        6.58      -19.79     20.23 o 
   0   9  14        9.22      -11.88     18.90 o 
   1   9  14        2.71       -2.40     18.87 o 
   2   9  14       14.38       13.64     20.31 o 
   3   9  14       22.76       37.98     22.25 o 
   4   9  14       10.68       -9.93     22.68 o 
   5   9  14       40.09       18.17     39.79 o 
   6   9  14       11.33      -24.25     23.79 o 
   7   9  14        2.37       12.53     28.50 o 
   8   9  14        0.17       10.18     27.94 o 
   9   9  14        0.78      -12.19     68.98 o 
  -6  10  14        3.54       48.85     65.43 o 
  -5  10  14       42.76      122.78     94.98 o 
  -4  10  14       78.99      129.50     68.80 o 
  -3  10  14      164.02      158.58    118.69 o 
  -2  10  14        9.78       49.49     58.13 o 
  -1  10  14      566.19      517.60     39.32 o 
   0  10  14     1284.13     1357.49     49.81 o 
   1  10  14      458.95      451.39     39.63 o 
   2  10  14        8.27      -28.49     21.02 o 
   3  10  14       30.17        6.26     23.65 o 
   4  10  14       61.37       71.85     29.87 o 
   5  10  14       56.40       58.05     31.07 o 
   6  10  14      479.68      549.43     64.11 o 
   7  10  14       69.70       34.63     41.75 o 
   8  10  14       76.65      113.61     40.26 o 
   9  10  14       54.60      138.84     84.56 o 
  -5  11  14        8.07       37.83     92.83 o 
  -4  11  14        0.13       46.10    113.66 o 
  -3  11  14       13.51      133.51     86.78 o 
  -2  11  14        4.40      -74.32     49.54 o 
  -1  11  14        2.68        9.77     30.51 o 
   0  11  14        2.15      -50.38     33.59 o 
   1  11  14       83.67      102.70     33.19 o 
   2  11  14       41.56       37.75     29.42 o 
   3  11  14        1.85      -13.59     20.77 o 
   4  11  14        3.61       11.50     33.06 o 
   5  11  14        3.68        4.82     25.07 o 
   6  11  14       20.96       11.15     46.51 o 
   7  11  14        3.67      -18.89     30.52 o 
   8  11  14        2.05       23.60     37.47 o 
  -3  12  14       69.97       45.78     69.43 o 
  -2  12  14      119.44      351.66    143.20 o 
  -1  12  14        0.58      -49.51     51.52 o 
   0  12  14        5.46      -37.42     29.27 o 
   1  12  14        0.63      -36.91     24.61 o 
   2  12  14      848.49      698.10     73.76 o 
   3  12  14      164.47      128.38     39.97 o 
   4  12  14       70.39       47.31     42.72 o 
   5  12  14        0.31      -23.19     25.28 o 
   6  12  14      117.23      136.27     59.67 o 
   7  12  14        0.56      -29.66     33.12 o 
  -1  13  14        2.34      -53.88     53.53 o 
   0  13  14        2.19     -131.58    135.74 o 
   1  13  14        0.50      -43.85     29.23 o 
   2  13  14       50.41       99.01     42.13 o 
   3  13  14       12.25       42.33     34.54 o 
   4  13  14        4.69        0.31     37.90 o 
  -3 -11  15       39.95        4.30     31.13 o 
  -2 -11  15       69.49       80.21     49.08 o 
  -1 -11  15        0.88       20.78     39.49 o 
   0 -11  15       10.23      -21.34     50.10 o 
  -6 -10  15       17.71        3.23     37.84 o 
  -5 -10  15        5.72      -11.53     33.84 o 
  -4 -10  15       28.15       18.60     28.57 o 
  -3 -10  15      150.02      133.33     45.06 o 
  -2 -10  15      197.65      233.85     50.31 o 
  -1 -10  15      340.81      218.35     47.29 o 
   0 -10  15        1.37       -0.43     40.66 o 
   1 -10  15        1.20      -11.08     36.21 o 
   2 -10  15      118.56      186.22     49.94 o 
   3 -10  15       52.86       34.42     39.67 o 
  -8  -9  15       44.78      -15.30     35.33 o 
  -7  -9  15       32.43       50.29     37.58 o 
  -6  -9  15        2.97      -35.92     27.56 o 
  -5  -9  15       56.39       48.10     38.86 o 
  -4  -9  15      995.90     1065.70     97.74 o 
  -3  -9  15        1.44       36.42     36.61 o 
  -2  -9  15       22.62       -3.83     29.55 o 
  -1  -9  15       54.59       38.66     32.80 o 
   0  -9  15       10.04        5.69     45.15 o 
   1  -9  15       51.80       58.01     38.72 o 
   2  -9  15        3.22       18.22     35.78 o 
   3  -9  15       16.79      -40.21     42.96 o 
   4  -9  15       75.69       31.27     53.39 o 
   5  -9  15       17.86      -19.07     55.34 o 
  -9  -8  15        0.44       -1.95     31.21 o 
  -8  -8  15        8.57      -10.07     33.72 o 
  -7  -8  15        0.03      -47.21     31.48 o 
  -6  -8  15       19.20       -5.80     43.36 o 
  -5  -8  15       44.56       17.86     34.04 o 
  -4  -8  15       28.09       41.23     28.68 o 
  -3  -8  15        2.04       60.68     37.58 o 
  -2  -8  15      915.07     1103.24     66.11 o 
  -1  -8  15       48.42       76.76     33.57 o 
   0  -8  15      355.58      334.19     53.00 o 
   1  -8  15      557.90      507.03     53.58 o 
   2  -8  15        0.27      -50.06     40.39 o 
   3  -8  15        1.19        0.02     35.16 o 
   4  -8  15       43.25      -11.55     62.26 o 
   5  -8  15      103.44       64.62     46.28 o 
   6  -8  15      297.84      244.55     64.96 o 
 -10  -7  15        0.44       26.58     38.11 o 
  -9  -7  15        6.35      -23.61     26.02 o 
  -8  -7  15       37.40      -12.62     24.73 o 
  -7  -7  15        6.79       -5.08     29.48 o 
  -6  -7  15       12.19       20.93     28.36 o 
  -5  -7  15      115.85      105.88     34.50 o 
  -4  -7  15       82.27       40.13     24.46 o 
  -3  -7  15       23.64       31.50     29.59 o 
  -2  -7  15      372.13      397.79     43.78 o 
  -1  -7  15      321.70      400.89     48.27 o 
   0  -7  15       21.67       12.29     30.62 o 
   1  -7  15        6.94        2.42     34.52 o 
   2  -7  15      698.55      719.89     56.82 o 
   3  -7  15       39.16       18.39     36.11 o 
   4  -7  15       29.27       35.45     42.99 o 
   5  -7  15       10.89      -16.82     33.79 o 
   6  -7  15        5.88      -18.32     38.77 o 
   7  -7  15       36.52        6.92     62.95 o 
   8  -7  15        1.74       19.49     45.75 o 
 -10  -6  15       82.57       81.27     34.57 o 
  -9  -6  15        3.85       16.03     29.41 o 
  -8  -6  15       53.97       32.39     28.56 o 
  -7  -6  15        0.36      -31.55     21.04 o 
  -6  -6  15       16.71       25.12     32.51 o 
  -5  -6  15      549.39      477.12     48.47 o 
  -4  -6  15      304.30      327.14     36.82 o 
  -3  -6  15        6.23       38.98     25.55 o 
  -2  -6  15      127.72      135.00     26.12 o 
  -1  -6  15      583.08      650.41     41.83 o 
   0  -6  15        2.55      -36.31     26.85 o 
   1  -6  15      137.91      134.47     33.01 o 
   2  -6  15      577.47      634.72     48.57 o 
   3  -6  15       26.44        7.73     28.09 o 
   4  -6  15      249.41      256.45     52.13 o 
   5  -6  15      163.83       95.21     37.15 o 
   6  -6  15      299.15      358.26     51.88 o 
   7  -6  15      125.90      114.35     45.58 o 
   8  -6  15       69.64       22.10     63.37 o 
 -11  -5  15       27.90       20.69     41.07 o 
 -10  -5  15        1.31       19.41     37.90 o 
  -9  -5  15       31.56        5.96     27.64 o 
  -8  -5  15       16.09       -5.75     22.40 o 
  -7  -5  15       20.12      -16.90     32.87 o 
  -6  -5  15       94.69       93.50     27.59 o 
  -5  -5  15       24.58      -15.18     16.23 o 
  -4  -5  15       32.04       13.51     18.13 o 
  -3  -5  15      185.95      211.03     24.13 o 
  -2  -5  15      137.35       95.12     20.52 o 
  -1  -5  15      224.97      214.07     27.46 o 
   0  -5  15       40.02       33.54     23.11 o 
   1  -5  15      221.00      224.78     32.96 o 
   2  -5  15      275.21      304.43     43.56 o 
   3  -5  15      108.29      140.58     37.76 o 
   4  -5  15      208.41      161.93     36.35 o 
   5  -5  15      414.80      332.02     42.65 o 
   6  -5  15        6.13      -17.99     32.48 o 
   7  -5  15       53.18       48.62     43.24 o 
   8  -5  15       43.34       38.43     53.34 o 
   9  -5  15       57.10       77.35     42.85 o 
 -11  -4  15        0.98       -9.72     37.96 o 
 -10  -4  15       59.68       43.03     40.21 o 
  -9  -4  15       13.90        9.82     35.01 o 
  -8  -4  15      120.48      102.60     48.04 o 
  -7  -4  15      675.58      744.46     61.04 o 
  -6  -4  15      352.78      335.66     35.88 o 
  -5  -4  15      483.06      434.74     36.79 o 
  -4  -4  15       57.89       55.26     20.41 o 
  -3  -4  15      382.60      322.37     26.92 o 
  -2  -4  15     1093.64     1093.42     47.56 o 
  -1  -4  15     1825.34     1962.31     56.81 o 
   0  -4  15      968.14      899.48     75.70 o 
   1  -4  15     2198.64     2159.85     62.13 o 
   2  -4  15      116.12      121.68     27.91 o 
   3  -4  15        0.32       -9.97     24.69 o 
   4  -4  15     1371.08     1487.58     76.24 o 
   5  -4  15       20.82       -1.63     25.85 o 
   6  -4  15        4.29       15.97     32.42 o 
   7  -4  15      415.31      496.97     56.64 o 
   8  -4  15      100.23      114.86     44.36 o 
   9  -4  15       21.35       24.36     70.98 o 
  10  -4  15        6.00      -23.39     92.05 o 
 -11  -3  15        1.16       38.01     70.70 o 
 -10  -3  15        0.03      -32.99     30.43 o 
  -9  -3  15       41.73      -25.43     88.66 o 
  -8  -3  15       70.57       53.37     57.64 o 
  -7  -3  15       56.77       29.48     26.73 o 
  -6  -3  15      100.88      102.85     33.34 o 
  -5  -3  15      154.17      130.57     17.34 o 
  -4  -3  15      165.08      155.67     21.24 o 
  -3  -3  15      113.66       96.68     20.82 o 
  -2  -3  15      108.17      114.55     20.04 o 
  -1  -3  15      107.49       99.02     18.26 o 
   0  -3  15      227.10      257.91     25.94 o 
   1  -3  15      294.83      297.35     32.16 o 
   2  -3  15       76.65       88.86     24.38 o 
   3  -3  15       32.62       31.81     23.11 o 
   4  -3  15      256.90      213.92     35.57 o 
   5  -3  15        7.07        9.98     26.55 o 
   6  -3  15        9.09      -32.43     29.25 o 
   7  -3  15      319.85      345.69     44.87 o 
   8  -3  15      177.84      111.23     86.72 o 
   9  -3  15        3.89       11.38     46.26 o 
  10  -3  15       26.47       -3.80     45.89 o 
 -11  -2  15        1.59        9.35     64.82 o 
 -10  -2  15        1.05      -35.70     29.13 o 
  -9  -2  15        0.12        1.40     27.96 o 
  -8  -2  15        9.98      -14.28     22.85 o 
  -7  -2  15      217.30      138.98     28.04 o 
  -6  -2  15      130.14      145.72     21.97 o 
  -5  -2  15       42.64       69.49     19.04 o 
  -4  -2  15     2489.63     2487.51     60.77 o 
  -3  -2  15      221.27      295.73     33.41 o 
  -2  -2  15      759.19      985.19     49.32 o 
  -1  -2  15      725.58      715.57     41.93 o 
   0  -2  15     1807.46     2066.80     48.84 o 
   1  -2  15      314.18      330.08     34.28 o 
   2  -2  15      784.67      691.38     42.34 o 
   3  -2  15       83.41       54.57     24.22 o 
   4  -2  15     1902.20     1985.00     68.04 o 
   5  -2  15        1.70        5.54     27.62 o 
   6  -2  15     1376.47     1476.34     93.77 o 
   7  -2  15       70.94       47.21     32.25 o 
   8  -2  15       93.04      126.19     45.93 o 
   9  -2  15      277.66      304.28     77.94 o 
  10  -2  15      176.88      173.88     74.29 o 
  11  -2  15        3.21       60.31     80.29 o 
 -12  -1  15        0.50      -35.19     67.78 o 
 -11  -1  15        3.18      -67.29     54.62 o 
 -10  -1  15        1.68      -79.91     81.22 o 
  -9  -1  15        8.98      -46.00     68.32 o 
  -8  -1  15        3.67       -3.22     59.93 o 
  -7  -1  15       27.34       15.76     18.22 o 
  -6  -1  15      107.74      111.49     21.00 o 
  -5  -1  15      244.13      229.47     28.31 o 
  -4  -1  15      137.62      176.35     37.98 o 
  -3  -1  15      286.33      325.23     26.55 o 
  -2  -1  15      572.38      665.16     31.26 o 
  -1  -1  15     1414.07     1520.58     40.28 o 
   0  -1  15      544.87      590.46     29.26 o 
   1  -1  15      800.23      903.69     36.38 o 
   2  -1  15        6.67       13.31     16.31 o 
   3  -1  15      330.23      380.68     36.06 o 
   4  -1  15       26.68       24.79     20.02 o 
   5  -1  15      118.99       91.88     26.44 o 
   6  -1  15      298.32      322.87     46.77 o 
   7  -1  15       57.16       -4.69     33.32 o 
   8  -1  15       35.71       39.05     34.15 o 
   9  -1  15       13.17      -15.00     33.74 o 
  10  -1  15       36.50       22.13     50.94 o 
  11  -1  15       16.16        3.19     66.48 o 
 -12   0  15       16.46       47.59     95.68 o 
 -11   0  15        9.55      -16.09     77.88 o 
 -10   0  15        8.86       17.51     55.80 o 
  -9   0  15      147.66      101.11     31.98 o 
  -8   0  15      113.62      130.22     50.04 o 
  -7   0  15       54.57       38.48     29.62 o 
  -6   0  15      114.80      128.48     21.16 o 
  -5   0  15      250.34      278.16     37.90 o 
  -4   0  15      520.96      453.33     37.50 o 
  -3   0  15      306.57      305.41     37.22 o 
  -2   0  15     4985.79     5134.64     71.54 o 
  -1   0  15     1199.30     1215.97     45.50 o 
   0   0  15        1.02      425.69     45.56 o 
   1   0  15     1083.43     1102.41     39.86 o 
   2   0  15     4805.77     4960.43     86.31 o 
   3   0  15      155.51      140.94     23.19 o 
   4   0  15      388.64      291.14     35.67 o 
   5   0  15      381.38      352.47     36.26 o 
   6   0  15      203.81      212.30     35.22 o 
   7   0  15      106.97       83.28     31.96 o 
   8   0  15      156.21      128.51     38.55 o 
   9   0  15      112.76       61.28     36.32 o 
  10   0  15       12.30        0.47     40.46 o 
  11   0  15       14.88      -63.99     72.59 o 
 -11   1  15        0.90      -72.99     48.66 o 
 -10   1  15        8.65      -33.59     58.84 o 
  -9   1  15      115.61      135.37     59.38 o 
  -8   1  15      116.16       93.28     30.02 o 
  -7   1  15      114.91      156.34     37.63 o 
  -6   1  15       54.75       43.49     27.70 o 
  -5   1  15      272.56      319.63     29.77 o 
  -4   1  15      701.70      779.61     50.27 o 
  -3   1  15       62.31       44.50     13.43 o 
  -2   1  15       50.32       40.64     16.11 o 
  -1   1  15      141.24      152.28     19.30 o 
   0   1  15      130.59      132.36     18.84 o 
   1   1  15     2369.79     2430.83     54.95 o 
   2   1  15      117.80      110.74     19.83 o 
   3   1  15      230.85      231.86     24.85 o 
   4   1  15      228.62      213.62     28.86 o 
   5   1  15       59.92       12.59     22.96 o 
   6   1  15      259.40      271.07     33.83 o 
   7   1  15        0.48       -1.14     24.40 o 
   8   1  15       37.95       38.04     30.63 o 
   9   1  15       20.12      -21.60     34.57 o 
  10   1  15        5.28      -35.54     40.08 o 
  11   1  15        4.30       -9.05    112.37 o 
  12   1  15        0.03       32.78     75.48 o 
 -11   2  15       15.55       73.60     81.64 o 
 -10   2  15       32.57       75.70     68.70 o 
  -9   2  15       28.51       53.31     40.74 o 
  -8   2  15      431.32      494.71     61.87 o 
  -7   2  15      212.06      231.48     26.97 o 
  -6   2  15       10.36      -15.12     19.70 o 
  -5   2  15      381.52      434.93     36.33 o 
  -4   2  15      466.38      404.43     44.64 o 
  -3   2  15     1371.87     1396.42     60.06 o 
  -2   2  15     1907.48     1839.15     36.61 o 
  -1   2  15      143.93      232.63     26.15 o 
   0   2  15     3125.11     3302.27     58.73 o 
   1   2  15    10711.90    10855.27    101.53 o 
   2   2  15     6689.03     6872.77     96.31 o 
   3   2  15     7375.07     7378.86    102.42 o 
   4   2  15     2480.26     2556.07     73.00 o 
   5   2  15     2626.83     2784.48     80.16 o 
   6   2  15      152.06      129.49     28.82 o 
   7   2  15        2.31        3.79     23.12 o 
   8   2  15       86.70       97.31     31.16 o 
   9   2  15       19.53       52.99     42.85 o 
  10   2  15       11.04      -34.37     50.64 o 
  11   2  15      183.55      105.44     82.02 o 
  12   2  15        2.52      -46.70     79.71 o 
 -11   3  15        2.53        8.90    102.36 o 
 -10   3  15       31.68       35.35     45.85 o 
  -9   3  15      223.15      311.52    155.55 o 
  -8   3  15       22.63       19.71     31.60 o 
  -7   3  15       10.06       31.51     31.07 o 
  -6   3  15       35.92       42.59     28.14 o 
  -5   3  15       17.69       36.67     34.25 o 
  -4   3  15       91.19       95.47     33.64 o 
  -3   3  15      508.26      548.68     60.21 o 
  -2   3  15      241.05      273.05     24.49 o 
  -1   3  15       26.20       17.32      7.58 o 
   0   3  15       20.28       12.02      9.36 o 
   1   3  15      273.55      284.77     26.09 o 
   2   3  15      226.55      261.83     27.23 o 
   3   3  15      512.65      436.39     39.81 o 
   4   3  15       31.09       26.73     15.62 o 
   5   3  15       22.81       28.03     14.57 o 
   6   3  15       29.12       12.16     20.81 o 
   7   3  15      155.64      132.25     26.77 o 
   8   3  15        3.21      -37.21     25.31 o 
   9   3  15        7.93        2.13     47.31 o 
  10   3  15        2.67      -33.79     41.63 o 
  11   3  15        1.81      -39.02     52.17 o 
  12   3  15        1.60       31.65     56.53 o 
 -11   4  15        9.73      -40.76     75.36 o 
 -10   4  15       14.03       33.52     58.18 o 
  -9   4  15      384.56      469.32    262.16 o 
  -8   4  15       62.01       19.26     60.82 o 
  -7   4  15      393.70      484.83     48.34 o 
  -6   4  15      143.84      135.52     34.54 o 
  -5   4  15      824.17      827.98     49.67 o 
  -4   4  15       79.81      114.49     34.08 o 
  -3   4  15      178.46      108.05     28.30 o 
  -2   4  15      857.93      841.30     36.38 o 
  -1   4  15     3993.73     3839.68     47.66 o 
   0   4  15     3488.97     3721.12     51.70 o 
   1   4  15      238.89      203.80     17.45 o 
   2   4  15      524.69      522.50     45.71 o 
   3   4  15     1167.95     1320.02     45.29 o 
   4   4  15      100.20       89.45     17.31 o 
   5   4  15      232.20      214.41     20.36 o 
   6   4  15      162.27      122.73     22.19 o 
   7   4  15      658.34      710.88     54.87 o 
   8   4  15      143.38      134.41     40.18 o 
   9   4  15        0.56       -7.98     43.43 o 
  10   4  15       24.90      -27.58     43.15 o 
  11   4  15       38.94       -8.19     47.91 o 
  12   4  15        1.11      -48.98     50.93 o 
 -10   5  15       21.34      -17.93     55.09 o 
  -9   5  15        1.49       69.60     54.51 o 
  -8   5  15        9.96      -17.32     39.51 o 
  -7   5  15       18.22      -17.24     45.61 o 
  -6   5  15       72.04       86.72     34.37 o 
  -5   5  15        1.04       -6.71     30.16 o 
  -4   5  15       16.34       38.03     28.02 o 
  -3   5  15        4.38        6.59     17.18 o 
  -2   5  15        0.36        0.74      7.59 o 
  -1   5  15       88.05       86.58     14.11 o 
   0   5  15       25.40       31.93      9.13 o 
   1   5  15       50.40       67.18     12.94 o 
   2   5  15       84.24       57.69     13.91 o 
   3   5  15       38.42       43.94     17.25 o 
   4   5  15      267.49      228.41     33.75 o 
   5   5  15        5.57        4.48     11.15 o 
   6   5  15        6.87      -11.99     25.76 o 
   7   5  15       10.21       22.31     35.06 o 
   8   5  15       19.14        1.66     29.36 o 
   9   5  15        5.38      -14.46     39.63 o 
  10   5  15        1.94        3.27     39.06 o 
  11   5  15        5.68      -27.09     49.93 o 
  12   5  15        1.11       26.45     69.02 o 
 -10   6  15       72.51       33.84     70.70 o 
  -9   6  15        2.96      -22.02     49.08 o 
  -8   6  15       12.05      -11.11     43.45 o 
  -7   6  15     1052.32     1038.18     76.04 o 
  -6   6  15       29.25       14.59     39.33 o 
  -5   6  15        0.40      -12.50     36.16 o 
  -4   6  15     1466.98     1356.21     59.02 o 
  -3   6  15      239.71      166.16     23.93 o 
  -2   6  15       71.78       51.10     13.46 o 
  -1   6  15      782.05      743.93     34.20 o 
   0   6  15      309.78      309.54     19.43 o 
   1   6  15      788.57      735.64     26.81 o 
   2   6  15     1165.40     1243.38     34.53 o 
   3   6  15     1510.74     1599.56     43.30 o 
   4   6  15      363.14      323.15     29.13 o 
   5   6  15      853.96      905.52     54.70 o 
   6   6  15      183.19      159.33     37.69 o 
   7   6  15       23.38       15.14     35.83 o
[truncated: 270,603 more chars]
